# Supplementary material for: Transcriptomic Signature of 3D Hierarchical Porous Chip Enriched Exosomes for Early Detection and Progression Monitoring of Hepatocellular Carcinoma
Source: Adv Sci (Weinh). 2024 Feb 7;11(14):2305204. doi: 10.1002/advs.202305204 (PMC11005692; doi:10.1002/advs.202305204)
Supplement: Supplementary file 2 — Supporting Table 1 [file ADVS-11-2305204-s002.xlsx]

## Sheet: Sheet1
TCGA - upregulated lncRNAs	Exosome Sequencing Cohort - upregulated lncRNAs	exoRBaseV2 - upregulated lncRNAs
LINC02444	PLUT	MTRNR2L8
LINC02242	ENSG00000253688	MTRNR2L12
LINC00972	ENSG00000231990	FTL
LINC00237	ENSG00000253335	S100A9
BSG-AS1	ENSG00000263015	FP236383.2
STAM-DT	ATP2B1-AS1	FP236383.3
LINC02585	LINC01300	FP671120.4
LINC01605	LINC02714	FP671120.3
KIAA1614-AS1	ENSG00000273965	S100A8
CCDC13-AS1	ENSG00000285165	AC103691.1
CD44-DT	TBX3-AS1	YBX1
SQLE-DT	NCMAP-DT	HIST1H1E
LINC01414	GTF3C2-AS2	HIST1H2BK
LINC01776	FAM88E	MTRNR2L1
C12ORF75-AS1	LINC01978	HIST1H3B
LINC03040	ENSG00000260972	HIST1H1C
SMARCAD1-DT	ENSG00000223343	AD000090.1
SNHG25	HAGLR	HIST1H1B
FIGNL2-DT	LINC02811	TRAK2
CNIH3-AS2	ENSG00000250583	HIST1H3C
ADARB2-AS1	ENSG00000278600	HIST1H4L
ATP2A1-AS1	ENSG00000257519	IFITM2
LINC01033	ENSG00000264196	SLC9A3R2
MIR3150BHG	ENSG00000266654	MTRNR2L10
LINC02219	AGBL1-AS1	HIST1H4B
LINC02303	ENSG00000272275	HIST1H2BM
SIX3-AS1	ERRFI1-DT	ANP32B
LINC01098	LINC01378	S100A12
LINC00165	ENSG00000276649	HIST1H2BC
LINC02688	ENSG00000261754	HIST1H2AL
PVT1	RNF139-DT	S100A6
LINC02043	ENSG00000261817	HIST1H3I
DDX59-AS1	ENSG00000258580	HIST1H2AJ
LINC00853	STX17-DT	HIST1H1D
LINC01090	INHBA-AS1	FTH1
PANCR	ANXA2R-AS1	AC073071.1
CAPN10-DT	ENSG00000230065	MNDA
MUC12-AS1	ENSG00000248764	SH3BGRL3
MELTF-AS1	ENSG00000264735	C1ORF115
LINC01397	ENSG00000253983	NUDT13
LHFPL3-AS2	ENSG00000256199	NET1
LINC02802	LPP-AS2	G0S2
LINC02088	SYNPO2L-AS1	HIST1H4C
PURPL	SCMH1-DT	RPLP1
MIR200CHG	ENSG00000267808	CA1
LINC00836	LINC02934	TRIR
LINC00564	ENSG00000268836	HIST1H2BI
ROR1-AS1	THY1-AS1	ALB
TTC39A-AS1	THOC1-DT	ALAS2
LINC01411	CLMAT3	HIST1H2BB
LINGO1-AS1	LINC01089	HIST1H4D
LINC00485	ENSG00000250032	RPS8
STAU2-AS1	ENSG00000259018	RASSF3
SLC25A34-AS1	MIR1302-9HG	S100A11
LINC00397	ENSG00000272715	HIST1H2BO
LINC01324	SLC16A4-AS1	GAPDH
EGFR-AS1	ENSG00000277566	IFITM3
LINC01142	TTLL10-AS1	HIST2H2AB
SLC12A5-AS1	LINC01239	SYNPO
LINC01623	MARCHF10-DT	GPX4
GRM5-AS1	ENSG00000267409	PFN1
LINC01872	NFATC2IP-AS1	HIST1H2AH
LINC01648	ENSG00000278829	RGS2
BTG2-DT	MIR3147HG	MYL6
LINC01517	LINC02384	KIF1C
DPP10-AS1	PKD1L1-AS1	EFHD2
LINC01198	ENSG00000250934	RPL36AL
LINC02125	PDXP-DT	HIST1H3F
LINC01762	ENSG00000231585	RPS2
ARHGEF2-AS2	TUB-AS1	TUBA1B
FOXC2-AS1	LINC01833	MTRNR2L3
LINC01014	ENSG00000237326	TYROBP
LINC02583	ENSG00000231720	CLIC1
FGF12-AS2	ENSG00000230569	HBD
LINC01143	ENSG00000265265	NDUFB7
GPC6-AS1	LINC00376	HIST1H4K
WT1-AS	ENSG00000276384	HIST1H2AB
LINC00607	LINC00459	RPL3
LINC03034	ENSG00000224079	FHDC1
LINC02232	ENSG00000269745	BASP1
PRKAR1B-AS2	ATP1A1-AS1	TIMP1
LINC00272	ENSG00000262810	DEFA3
LINC01701	DCAF8-DT	ZEB1
LINC01497	LINC02997	RPL29
LINC01179	HSPA5-DT	GMFG
MIR202HG	LINC02773	EDF1
LINC01483	ENSG00000226622	AHSP
HTR5A-AS1	CHASERR	HIST1H2AI
NFE4	KCNQ1-AS1	KRT19
LINC01456	ENSG00000251652	MRFAP1
OVOL1-AS1	ENSG00000238185	ERG
BARX1-DT	LINC01647	HIST1H2BF
CTD-2350J17.1	ENSG00000285548	UACA
SLC17A6-DT	ENSG00000258437	BCL2A1
SCTR-AS1	ST3GAL6-AS1	SPTBN1
MAPT-IT1	ENSG00000261238	FCER1G
SRGAP3-AS4	PABPC4-AS1	FCGR3B
LINC00602	ENSG00000271947	NKG7
RNF157-AS1	ENSG00000285573	RPS19
LINC02003	LINC02312	EIF1
LINC01541	ENSG00000224532	BCL6B
LINC00383	ENSG00000285727	S100A4
MRPL23-AS1	LINC02433	RPL23
LINC01976	LINC02568	ELOB
LINC01913	ENSG00000285402	CST7
LHFPL3-AS1	LINC02805	FAM107A
CFAP20DC-AS1	LINC01029	HMGB2
AQP5-AS1	ENSG00000267646	FABP4
MIR4300HG	LINC00427	MTRNR2L6
GACAT3	ENSG00000259587	NAMPT
SPATA3-AS1	HYMAI	HIST2H3D
MIR325HG	ENSG00000264434	CHMP2A
IL21-AS1	ENSG00000231305	MYL12B
KCNK4-TEX40	LINC01096	PRDX5
LINC01580	LINC01717	PGLYRP1
SOX1-OT	IL12A-AS1	RFLNB
NFE2L1-DT	LINC03047	C19ORF53
LINC02202	ENSG00000261296	NCF2
LINC00113	ENSG00000257283	AL136454.1
LINC02941	LINC01625	HIST2H2AA3
FLJ12825	LINC02629	NCL
LINC00628	B3GAT1-DT	ARHGDIB
PANTR1	LINC00851	FLOT1
LRRC52-AS1	ENSG00000253574	HIST2H2BF
MYCNOS	LINC02026	HIST1H2BD
LINC01775	MCM3AP-AS1	AC104389.5
GRASLND	LINC01738	HIST1H2BL
LINC01665	EGFLAM-AS2	OXLD1
LINC00664	ENSG00000227157	PYCARD
LINC00462	ENSG00000260417	AC018653.1
LINC02810	ENSG00000222043	CDA
LINC01579	LINC01281	RPL15
SCUBE1-AS2	ENSG00000254219	PROK2
DDX11-AS1	OSMR-DT	CXCL8
LINC02008	ENSG00000267580	TXN
LINC02184	ENSG00000235138	GIMAP4
LINC01162	LINC02221	ANXA2
LINC01479	ENSG00000257452	TALDO1
LINC02054	ENSG00000248964	GOLGA6L7
LINC00665	ENSG00000261398	AIF1L
LINC01258	LINC00867	IGFBP5
LINC01117	ENSG00000233735	MAP4K4
LINC02178	LINC01082	HIST1H3A
LINC00624	LINC02913	CHMP4B
LINC02683	SLC26A5-AS1	SERF2
LINC01694	ENSG00000280384	HIST1H2BJ
LINC02735	ENSG00000256343	SRGN
MIR9-3HG	H1-10-AS1	CXCR2
LINC01426	ENSG00000253416	RPS20
MILIP	ZNF295-AS1	RPLP0
TTC9-DT	LINC02710	CCND1
LINC01267	ABCA9-AS1	ISG15
LINC02840	LINC01603	VASH1
LINC00501	SYNJ2-IT1	NES
PRORY	ENSG00000285535	UBALD2
LINC01551	LINC02593	PSMA7
RASGRF2-AS1	PCBP1-AS1	HIST1H4F
LINC01758	ENSG00000285016	CNN2
PP12613	ENSG00000250024	LCN2
LINC00114	ENSG00000233536	RPL6
LINC02875	LINC01837	MSRB1
LINC01777	ENSG00000258561	HSPB1
DSCR10	ENSG00000285786	AC093503.2
LINC01728	ENSG00000259701	C12ORF75
MNX1-AS2	LINC00547	HIST1H4A
DSG1-AS1	FOSL2-AS1	DAP
LINC01108	ENSG00000236065	RPS26
HOXC-AS3	ENSG00000264548	EHBP1L1
LINC00533	ENSG00000225563	RBP7
PDGFA-DT	ENSG00000253399	NACA2
LINC01615	ENSG00000259415	H3F3A
LINC01395	ENSG00000248559	OAZ1
LINC01970	ENSG00000269604	RAC2
LINC01060	CARMAL	IL32
LINC01855	LINC01143	TSR3
LINC00632	ENSG00000257346	FP671120.1
GAPLINC	ENSG00000254538	PRKCB
LINC01681	ENSG00000273004	CENPB
LINC01647	ENSG00000268520	HMGN2
LINC02473	BMAL2-AS1	FRAT2
LINC01235	LINC01010	AC005392.2
LINC00519	TFAP2A-AS1	DEFA4
LINC01886	ENSG00000249574	HIST1H3G
DUXAP8	LINC01176	CARD16
LINC00316	ENSG00000277383	TBX21
LINC01583	ENSG00000254024	CKS2
FAM87A	LINC02087	ATP5F1C
LINC01996	ENSG00000267039	RPL18A
LINC01589	LINC01936	GTF3A
FIRRE	ENSG00000257325	RHOA
LINC01738	ENSG00000258081	PCNA
TLX1NB	ENSG00000235518	TFDP1
TEX41	ENSG00000235085	RAD23A
CASC22	ENSG00000274251	PRELID1
SCIRT	FLJ16779	TNIP1
LINC01451	LINC01248	SERBP1
LSAMP-AS1	ENSG00000238260	HIST1H3J
LINC01048	ENSG00000233351	HIST1H2AG
MIR9-1HG	ENSG00000248399	CDC26
MYCNUT	ENSG00000236494	HIST1H2AK
LINC00160	ENSG00000254836	PKP4
LINC01842	ENSG00000228629	COX4I1
LINC00511	ENSG00000259605	RPS25
LINC02105	ENSG00000253932	CLTB
UPK1A-AS1	ENSG00000268362	IK
LINC01854	GASAL1	H2AFX
DEPDC1-AS1	UMLILO	TPI1
HOXC13-AS	ENSG00000259504	XBP1
ELFN2	LINC00398	HIST2H2AC
CASC9	ENSG00000259296	C1QB
FLJ16779	ENSG00000267711	FLOT2
LINC02055	ENSG00000285169	TFF1
LINC00460	ENSG00000285782	RPL10A
EVX1-AS	JRKL-AS1	SOD1
HOTAIR	TTBK2-AS1	PRDX2
LINC00308	ANKRD33B-AS1	CDV3
CRNDE	ENSG00000267567	NOL7
MIR137HG	ENSG00000258749	EIF5B
LINC01929	SBNO1-AS1	FKBP3
LINC02393	ENSG00000274340	FP236383.1
IGF2BP2-AS1	ENSG00000267417	FIS1
LINC02893	ENSG00000258196	MRPL51
LINC00635	LINC02009	RALB
LINC02561	ENSG00000267940	ESF1
LINC02685	LINC00484	GZMB
CCDC13-AS2	COP1-DT	RAI14
CASC8	NEXN-AS1	NCF4
LINC01535	LINC01138	HIST1H4I
LINC00595	ENSG00000260701	HBM
LINC02313	FAM215B	SH3PXD2A
LINC00494	FNDC1-AS1	H2AFZ
LINC00898	TNS1-AS1	PSMB8
LINC00858	CEACAM16-AS1	SEC61G
PTGES2-AS1	LINC02393	RPL30
EPIST	LINC02159	TMA7
ELFN1-AS1	ZNF503-AS2	UQCR10
LINC00922	ENSG00000243620	ATP5IF1
LINC01819	FLG-AS1	ETS2
LINC01249	ENSG00000247970	DNAJA1
LINC02864	ENSG00000236536	MFAP1
PLCE1-AS1	SMIM2-IT1	GLIPR2
LINC00689	ZNF32-AS3	AC092069.1
LINC02154	CCR5AS	CGNL1
LINC01568	ENSG00000266950	AC100803.1
CDKN2B-AS1	LINC01500	ID1
LINC00488	ARHGAP5-AS1	EIF3A
ZNF385D-AS2	ENSG00000254514	CAVIN1
LINC02994	ENSG00000258690	CEBPB
LINC01649	ENSG00000232682	TRIM21
LINC01192	ENSG00000261684	AQP9
LINC00351	TARID	CAMP
LINC01193	SPRY4-AS1	BLVRB
LINC01257	ENSG00000242828	ARG1
LINC01480	LINC02901	H3F3B
LINC03007	LINC01004	RPL28
LINC01951	ENSG00000231705	CU104787.1
LINC00668	ENSG00000253824	NOP10
LINC01269	ENSG00000237400	LITAF
LINC01788	KCNH1-IT1	ZC3H13
EPHA5-AS1	MGC27382	RDX
LINC-ROR	ENSG00000282080	ORM1
LAMP5-AS1	ENSG00000250615	SEC61B
LINC01361	ENSG00000230944	SMS
BPESC1	ENSG00000271724	SLPI
SRGAP3-AS2	SNHG17	CYSTM1
SOX21-AS1	ENSG00000268069	SELENOH
SCHLAP1	ENSG00000254648	GCA
LINC02511	ENSG00000258010	FPR1
RMST	ENSG00000228679	NINJ1
SAMMSON	MIR23AHG	PSMB6
LINC02188	ENSG00000263745	HIST2H2AA4
TRPC7-AS1	ENSG00000262979	H1F0
LINC02247	EFCAB6-AS1	ATP5F1D
LINC01139	ENSG00000272356	RPL22L1
PKIA-AS1	KBTBD11-AS1	MTRNR2L11
SLC7A11-AS1	ENSG00000250129	UXS1
HOXA-AS3	ENSG00000279726	GUK1
DLX2-DT	ENSG00000268635	LMNB1
LINC01704	LINC02150	RAB13
IRX2-DT	ENSG00000259998	HNRNPAB
LEF1-AS1	LINC02715	MSN
LINC01404	ENSG00000269918	GIMAP6
LINC01711	LINC00254	GSTO1
LINC01203	ENSG00000259006	NPM1
LINC01666	ENSG00000223642	TEX101
LINC02050	LINC01963	ANP32E
LINC02323	ENSG00000230990	PRDX1
LINC01559	ENSG00000271857	TTC1
HOXC-AS2	ENSG00000271746	APOH
LINC01518	ENSG00000242407	ILF2
LINC00200	ENSG00000263698	GADD45GIP1
LINC00645	ENSG00000284968	HSP90AB1
FER1L6-AS2	ENSG00000271320	NFE2L1
LINC01508	ENSG00000204990	GOLGA6L2
LINC02082	ENSG00000255856	UBXN7
LUCAT1	LINC02639	KRT18
LINC02269	ENSG00000258517	CCDC167
LINC01804	ENSG00000258696	CUEDC2
LINC01448	LINC01992	ATF4
CLLU1	ENSG00000284699	VAMP8
CLLU1-AS1	ENSG00000255628	JCHAIN
PICSAR	ENSG00000251216	ARRB2
LINC00616	ENSG00000266521	DYNC1LI2
LINC02906	LINC02762	GTF2F1
LINC00958	ENSG00000254639	COTL1
LINC02293	ENSG00000261012	SMARCA5
IGFL2-AS1	ENSG00000277938	NUDC
LINC01524	ENSG00000261996	AL445524.1
LINC01121	ENSG00000269376	GZMA
CLDN10-AS1	ENSG00000254092	DUSP1
LINC01793	TMCC1-DT	HMGA1
LINC02212	ENSG00000256481	RNF19B
SIRLNT	LINC02990	COMMD6
LINC01477	LINC01805	RAB32
LINC02365	ENSG00000224970	AIP
LINC01164	MIR4300HG	TUBA1A
SNHG27	LCMT1-AS1	CXCR1
LNCAROD	ENSG00000236366	CALR
LINC00601	ENSG00000261466	HTATSF1
LINC01446	ENSG00000285961	ACSL1
LINC01036	ENSG00000241169	RNF168
LINC02577	TMEM105	SF3B6
LINC01029	CELF2-AS1	SYF2
LINC01992	ENSG00000260611	SNRPC
MIR2052HG	MYCBP2-AS1	KRT8
LINC01224	ENSG00000273058	KCNJ2
LINC02159	PRADX	ZNF593
BBOX1-AS1	ENSG00000223727	MMADHC
LINC01697	HLCS-IT1	KLHL33
TDRG1	ENSG00000268686	WWTR1
PINCR	PYDC2-AS1	ARL4C
FLJ36000	ENSG00000258068	ERH
LHX1-DT	GCSIR	PPP1R14B
LINC01511	ENSG00000260173	MYBL2
EVA1A-AS	ENSG00000237471	CASP3
OVAAL	ENSG00000263321	S100P
LINC01748	ENSG00000265204	DBI
LINC01231	TTTY14	JCAD
G2E3-AS1	LINC00881	ID2
PLAC4	ENSG00000258039	FANCL
LINC01630	ENSG00000228403	NDUFAB1
LINC02119	ENSG00000260205	VEGFB
LINC02826	PPP1R26-AS1	YBX3
LINC00648	NEBL-AS1	IGBP1
EPIC1	ENSG00000264491	SELENOK
LINC02466	ENSG00000250385	SETD3
LINC00906	ENSG00000261338	LDHA
ZNF385D-AS1	LINC01139	RPL18
ADAMTS16-DT	LINC01201	MORF4L2
LINC02525	ENSG00000237343	AL355922.1
FEZF1-AS1	ENSG00000227068	TGM2
LINC02492	LINC02833	PDAP1
SFTA1P	ENSG00000260978	SUMO1
ST8SIA6-AS1	LINC01011	APOA2
HOXC-AS1	ENSG00000249738	PNN
LINC00491	ENSG00000224621	FAM219A
LINC00879	LINC00676	CORO1A
LINC01234	LINC02135	CX3CR1
HOXA11-AS	ENSG00000261775	HDGF
NOVA1-DT	FAM30A	AC005224.3
CASC20	LINC00921	AURKAIP1
FAM230C	PRDM6-AS1	AC015936.2
MIR663AHG	ENSG00000247765	EPSTI1
HAGLR	ENSG00000226375	PPP1R15A
LINC02616	ENSG00000260850	SPI1
DLGAP1-AS5	UBR5-DT	ZNF397
LINC01611	FRMD3-AS1	IFITM1
SSTR5-AS1	ENSG00000282887	MS4A3
NPSR1-AS1	ENSG00000259793	EIF3G
LINC02475	ENSG00000253141	YES1
LINC01608	ENSG00000269842	RPS28
MNX1-AS1	ENSG00000285863	SAMD1
LINC01019	ENSG00000272501	ETV4
SACS-AS1	ENSG00000223461	NDUFAF8
MIR548XHG	ENSG00000261542	GNLY
LINC02404	LINC01108	CNN3
PART1	ENSG00000259119	NAB1
DSCR4	DSCR10	CCDC124
LINC00942	ENSG00000261543	UBAC1
LINC01980	ENSG00000285597	DUSP23
AFAP1-AS1	ENSG00000230490	TIMM8B
LINC00355	ENSG00000231756	NFKBIA
LINC01833	LINC02556	C1QC
TMEM132D-AS1	LINC00850	BTBD10
MAFA-AS1	ENSG00000258729	IFIT2
DSCR8	LILRB1-AS1	HNRNPM
LINC00221	ALDH1A3-AS1	PTMS
LINC02476	PCMTD1-DT	RAC1
LINC02882	HOXC-AS1	TIMM13
LINC01287	ENSG00000285764	TEAD4
LINC02241	ENSG00000249304	UFC1
LINC01419	ENSG00000226872	EEF1B2
	LINC00997	CLC
	PAQR5-DT	PPP1CA
	ENSG00000285810	FBXL5
	ALMS1-IT1	MRFAP1L1
	CTBP1-DT	PTPN11
	ENSG00000285775	PLK2
	ENSG00000260467	ALPL
	ENSG00000223774	POLR2J
	LINC01766	HIST1H4E
	ENSG00000247372	RGS19
	ENSG00000227200	FGB
	VAC14-AS1	AC096733.1
	ENSG00000272397	C5AR1
	TRBV11-2	RARS
	LINC01567	NSRP1
	ENSG00000224277	NME4
	ENSG00000280199	IER3
	ENSG00000283025	GBP1
	H3-3A-DT	HPRT1
	SLC12A5-AS1	CTSG
	LINC02684	GPX3
	ENSG00000231401	KIF15
	ENSG00000255595	CSTB
	PNRC1-DT	YPEL3
	ENSG00000285958	MAN1A2
	ENSG00000260604	KCNK3
	ENSG00000273476	TCIM
	ENSG00000275120	NDUFC1
	LINC01966	BEX3
	ENSG00000224099	CEBPD
	ENSG00000269482	RETN
	H2AZ1-DT	CNBP
	LIX1L-AS1	HSPA12B
	ENSG00000266602	ALOX5AP
	ENSG00000261641	HNRNPH3
	ENSG00000232828	NRBF2
	DISC1FP1	STRAP
	ENSG00000261103	VAMP3
	HID1-AS1	ENSA
	ENSG00000272574	RTF2
	ENSG00000255475	APOBEC3G
	ENSG00000261462	TFF2
	ENSG00000237655	HNRNPA1P48
	ENSG00000236378	PSME2
	LINC00504	NACA
	ENSG00000285831	MUC3A
	TMEM139-AS1	PEA15
	ENSG00000267886	HIST1H4J
	ENSG00000255472	YWHAQ
	ENSG00000254444	S100A10
	LINC01559	UROD
	UBE2Q1-AS1	PSME1
	LINC02002	DNTTIP1
	LINC00656	UBE2S
	LINC01547	PSMB9
	ENSG00000230226	HINT1
	ENSG00000258249	DYSF
	ENSG00000276900	PSMC3
	ENSG00000261763	PTPN22
	LINC02551	SOCS3
	ENSG00000285888	NDUFB10
	ENSG00000266283	CCDC85B
	ENSG00000259645	EIF3J
	HAR1A	CLTA
	ENSG00000243574	UBC
	ENSG00000268149	CBX3
	ENSG00000254548	PSMC4
	PRECSIT	CTSW
	ENSG00000260500	IMPDH2
	PAK6-AS1	KIF3B
	LINC01232	SDCBP
	DSCR9	CDK11B
	ENSG00000223838	AHSA1
	HMGA1P4	ZNF467
	HOTAIRM1	KLHL2
	LINC01181	CD63
	CARD8-AS1	EMC6
	ENSG00000262151	TXN2
	LINC00200	NDUFS5
	ENSG00000177725	GIMAP7
	ENSG00000267058	PINK1
	LINC00705	BATF
	ENSG00000230686	LIMCH1
	DRAIC	AATF
	LINC01672	C22ORF46
	ENSG00000254938	PRTN3
	ENSG00000283849	CAPZB
	ENSG00000260037	PLEKHA4
	LINC01630	TERF2IP
	ENSG00000259345	AC090740.1
	SMIM15-AS1	TDP2
	ENSG00000226797	ETF1
	LINC01995	CSDE1
	KU-MEL-3	MMP9
	ENSG00000243953	ID2-AS1
	LINC00161	RALY
	ENSG00000231266	GABARAP
	ENSG00000227687	ATL1
	ENSG00000232130	CCDC9
	ENSG00000280604	MYO3A
	RMDN2-AS1	BPGM
	ENSG00000243243	AC022150.4
	ENSG00000263300	JTB
	ENSG00000236116	TMEM14A
	LINC02323	EIF3CL
	EFHD2-AS1	AL031587.3
	ENSG00000197815	HOXB7
	ENSG00000254545	OSBP2
	ENSG00000259702	FGA
	ENSG00000261063	MMP8
	LINC02970	FAM129B
	ENSG00000260810	PPP1R18
	ENSG00000282914	EIF5A
	ENSG00000241490	GLUL
	FILNC1	MND1
	ENSG00000247853	MRPL58
	DNAJC27-AS1	HSP90AA1
	PLCG1-AS1	LINC02245
	ENSG00000258254	HIST1H2BG
	ENSG00000250101	TYMS
	CPMER	CDKN3
	ENSG00000228150	PABPC3
	ENSG00000267633	CISH
	ENSG00000229821	AL445644.1
	LINC00526	ARRDC4
	ENSG00000232536	STOML2
	ENSG00000257900	CIAO2A
	MYLK-AS1	GNG5
	ENSG00000232807	TAF12
	LINC00691	U62317.4
	ENSG00000285729	IL1B
	ENSG00000223732	MUC12
	ENSG00000247416	RPS19BP1
	ENSG00000235126	UBE2J1
	ENSG00000251448	SF3B5
	LINC01517	MYL4
	ENSG00000253284	MAPKAPK2
	ENSG00000270060	HDLBP
	ENSG00000235852	TCEAL8
	ENSG00000205682	TUBB
	GTF2I-AS1	PHPT1
	ENSG00000260464	SAMD3
	LINC02092	APOE
	LUCAT1	NDUFAF3
	B4GAT1-DT	STX10
	LINC01173	CENPW
	ENSG00000259418	IL1R2
	ENSG00000233714	NDUFA12
	LINC02351	HIST1H2AM
	LINC02847	NOB1
	ENSG00000256443	BPI
	LINC00934	TRMT112
	PARM1-AS1	MRPL14
	LINC00462	APOL3
	ENSG00000259914	CENPF
	ENSG00000273464	TNIP2
	ENSG00000276054	AC009779.2
	ENSG00000273360	S100A16
	KCNJ2-AS1	CXCL1
	ENSG00000275092	IDH2
	ENSG00000260194	KLF1
	ENSG00000259306	PPP3CC
	LINC02200	KRT7
	ENSG00000223528	COPE
	ENSG00000267737	ACBD3
	STPG3-AS1	HRG
	ENSG00000269399	NUDT16
	LINC02799	SMIM10
	NPY2R-AS1	MRPL54
	ENSG00000247402	LENG1
	ENSG00000224848	LRRC59
	ENSG00000176868	APOC3
	ENSG00000230729	LAMTOR2
	ENSG00000285619	METTL9
	ENSG00000226291	TP53INP2
	PKNOX2-DT	UQCRQ
	BMS1P4	DDIT3
	LINC02772	ARPC1A
	ENSG00000259508	HBG2
	LINC01703	TUBB4B
	ENSG00000261342	NFIL3
	ENSG00000249926	PHC2
	ENSG00000258875	UBE2D1
	ENSG00000227098	A2M
	HOXC-AS3	NPM3
	LINC01115	JPT1
	ENSG00000238140	EPHB4
	RPL34-DT	VIM
	LINC02692	GJA5
	ENSG00000265678	LINC02446
	ENSG00000272599	MPO
	ENSG00000270076	ZCCHC24
	ENSG00000272368	MEA1
	ENSG00000237321	NDUFB3
	LINC02074	SDHB
	ENSG00000285710	AL049541.1
	ALKBH3-AS1	PSMB1
	ENSG00000272696	PI3
	ENSG00000272631	TPX2
	PCAT19	RHOG
	NCKAP5-AS2	CFL1
	ENSG00000261505	APOO
	ENSG00000259792	CCT5
	LINC02337	FFAR2
	ENSG00000245651	CRABP2
	ENSG00000257474	ARCN1
	ENSG00000263477	UBE2C
	MMP25-AS1	RAP2A
	ENSG00000260879	RPS5
	ENSG00000204049	KARS
	KIF26A-DT	CDC123
	LINC02401	APOL2
	ARIH2OS	LYSMD2
	STARD13-IT1	COQ10B
	CBR3-AS1	SSRP1
	ENSG00000249175	SCMH1
	ENSG00000250409	FLYWCH2
	ENSG00000265664	ELANE
	ENSG00000253361	ANXA3
	ENSG00000261407	IL1RN
	USP38-DT	DAXX
	DGUOK-AS1	RELL1
	ENSG00000261538	BRMS1
	ENSG00000273877	SH3GL1
	ENSG00000255456	TMEM256
	ENSG00000267571	FGFBP2
	ENSG00000267286	AKAP12
	ENSG00000274492	SNRPE
	LINC00092	KRT23
	ENSG00000260744	TNFRSF10C
	ENSG00000203620	AC123912.4
	ENSG00000227481	APBB1IP
	C5ORF60	MRPL41
	ENSG00000261265	R3HCC1
	HOXB-AS1	APOC1
	HCP5	GBP3
	LINC02674	ABO
	ENSG00000253263	AL121761.1
	ENSG00000232063	SBNO2
	ENSG00000251081	CEACAM6
	ENSG00000230515	SUCLG2
	LINC00472	AC007566.1
	PENK-AS1	AP3S1
	LINC02681	FGD5
	ENSG00000257829	HMOX2
	ENSG00000235445	PPDPF
	ENSG00000237031	C8ORF88
	ATP2C2-AS1	CCT6A
	LINC02418	SRP14
	ENSG00000262039	NDUFA8
	ENSG00000282692	PFDN1
	ENSG00000251205	LY6E
	LINC00330	RAN
	LINC00163	TCP1
	FIGNL2-DT	RPS23
	FAM247B	E2F1
	ENSG00000265964	GIMAP2
	ENSG00000273314	CD24
	ENSG00000267122	HPD
	ENSG00000229750	PRRG3
	LINC01659	ABHD17A
	BTG3-AS1	GPATCH4
	MIR219A2HG	NFKBIB
	ENSG00000228843	AL132712.2
	ENSG00000235381	AVEN
	LINC01310	HNRNPA2B1
	RAPGEF4-AS1	PGAM1
	ENSG00000260182	RPL26L1
	HOXC13-AS	TARS
	ENSG00000276638	AC016705.1
	ENSG00000273343	MRPL37
	LINC01845	STUB1
	SEMA6A-AS2	RBP5
	ENSG00000255516	EEF1D
	ENSG00000231724	CBR1
	LRRK2-DT	KLRF1
	ENSG00000285100	BEX1
	ENSG00000275830	CEP112
	ENSG00000285671	RALBP1
	ENSG00000257191	SDF2L1
	ENSG00000263126	TFPT
	ENSG00000226899	TAF11L5
	GSK3B-DT	PCMT1
	ENSG00000231713	CMTM2
	ENSG00000260989	MTRNR2L13
	MIR4307HG	MARCKS
	ENSG00000253266	TMEM126A
	ENSG00000275173	FAM32A
	ENSG00000257176	H2BFS
	ENSG00000251417	ARHGAP9
	ENSG00000271737	HTATIP2
	ENSG00000264023	HCP5
	ENSG00000274092	ANAPC15
	ENSG00000259097	RAB27A
	FAM87A	NT5DC2
	ENSG00000259712	MRPS9
	ECE1-AS1	MXD1
	MSANTD2-AS1	PFDN2
	ENSG00000233492	TWF2
	ENSG00000263218	MRPS15
	ENSG00000283118	ITPRID2
	ENSG00000268536	NDUFA2
	MIR142HG	GNL3
	ENSG00000256596	OMA1
	ENSG00000222044	BST2
	PIWIL2-DT	SLC25A20
	ENSG00000258053	TAF11L10
	LINC00654	ZBTB47
	RUFY1-AS1	COMMD8
	ENSG00000277011	PQBP1
	ZNF346-IT1	HNRNPD
	LINC00563	TAF11L9
	CDK13-DT	C1QA
	TMEM254-AS1	XRN2
	ENSG00000250497	BRK1
	MZF1-AS1	ING2
	ENSG00000257764	CTSE
	ENSG00000273901	GOLPH3
	RIPOR3-AS1	TCEA3
	ENSG00000214248	FCRL6
	ENSG00000276251	UQCRHL
	FAM225B	TRIAP1
	LINC01716	RNF20
	LINC02298	PRPS2
	ENSG00000271963	MED10
	ENSG00000260966	KCNH2
	PISRT1	GLT1D1
	LINC02784	AC079801.1
	ENSG00000203325	NOSTRIN
	ENSG00000151303	LAMTOR4
	ENSG00000225559	TM4SF1
	ENSG00000266088	C19ORF33
	ARHGAP28-AS1	SLC25A6
	ENSG00000247134	AKIRIN2
	ENSG00000245025	DDX23
	LINC01921	PSMD7
	ENSG00000236716	POLR2I
	LINC00165	AC008760.2
	CARS1-AS1	ADRM1
	ENSG00000253190	MRPL36
	ENSG00000249593	LIMK2
	ENSG00000225032	C1QBP
	ENSG00000241520	PITPNB
	LINC00544	ALDH18A1
	GORAB-AS1	RPL8
	ENSG00000273329	COX6C
	CLIP1-AS1	TJP1
	ENSG00000254510	HBG1
	LINC02036	CIAO2B
	MIR193BHG	PAFAH1B3
	ENSG00000232358	VTI1B
	CRNDE	IFIT3
	ENSG00000285538	GOLGA6L6
	EOGT-DT	BLOC1S2
	LINC02254	MAP7D1
	FAM224B	MCM3
	CCDC28A-AS1	CAMLG
	ZNF213-AS1	PLA2G16
	ENSG00000244380	PRR5L
	LINC02086	MRPL9
	ENSG00000260398	SOX17
	LINC00207	GYG1
	ENSG00000258776	GBP2
	ENSG00000235743	PLS3
	ENSG00000230947	BHLHE40
	ENSG00000258811	GOLGA6L22
	ENSG00000259782	ANP32A
	DSCR4	BCL2L2
	ENSG00000258140	LIMA1
	LINC01271	TAF11L7
	ENSG00000284739	LDB2
	LINC01820	OAT
	ENSG00000271964	EVPL
	ENSG00000275897	EIF2S3B
	ENSG00000260597	ZDHHC18
	ENSG00000253632	EGLN1
	ENSG00000258987	GNB2
	PLCE1-AS1	MAL2
	HAR1B	WSB2
	ENSG00000261659	NFE2
	LINC02189	FASLG
	ZNF674-AS1	NDUFS6
	ENSG00000273552	ABTB1
	ENSG00000268673	BLVRA
	LINC02498	IFI44L
	ENSG00000283608	HIST1H1A
	ENSG00000277283	AC090001.1
	ENSG00000277476	NASP
	GP6-AS1	PALMD
	PAXBP1-AS1	GOLGA5
	ENSG00000230728	IGSF6
	LINC02279	NFU1
	ENSG00000236664	UBE2M
	RARA-AS1	ARPC5L
	ENSG00000255648	PRPF31
	LINC02853	EAF2
	ERVK13-1	TPM2
	ENSG00000214546	UBTD1
	ENSG00000260120	AL513165.1
	LINC01170	TSPAN8
	ENSG00000248525	FAM167B
	IQCJ-SCHIP1-AS1	MRPL16
	ENSG00000255746	FAM129A
	ENSG00000253322	MRPS26
	LINC01821	MAD2L2
	ENSG00000265702	FCGR2A
	ENSG00000272468	VXN
	LINC02613	ABCF1
	ALDH1L1-AS1	SNCG
	ENSG00000263435	DSTN
	ENSG00000249875	BCL3
	ENSG00000254372	SRSF9
	ENSG00000261842	LSP1
	CD81-AS1	HMGN5
	ENSG00000227698	PLEKHO2
	ENSG00000253740	ZDHHC20-IT1
	LINC01548	WDR60
	NEAT1	CALM1
	LINC01364	AL355816.2
	LINC02441	TBC1D1
	ENSG00000278923	TCF3
	ENSG00000277619	THOC7
	ENSG00000261260	NUMB
	ENSG00000176349	UBR5-AS1
	ENSG00000263120	AC022706.1
	SNHG30	TAF11L4
	ENSG00000227269	CHAF1A
	ENSG00000237529	PSMA3
	ENSG00000267774	DNAJC8
	ENSG00000268713	SRPK2
	ZNF470-DT	VNN2
	ENSG00000266844	HSPD1
	ENSG00000241220	TUBG1
	ADARB2-AS1	AFAP1L1
	LINC02889	AMOTL1
	TSPAN14-AS1	UTP14A
	ENSG00000284710	ARHGEF17
	MIR9-3HG	TAF11L6
	ENSG00000255233	IL1R1
	ENSG00000258345	TP53TG1
	ENSG00000226644	PRDM1
	ENSG00000279548	IGFBP4
	ENSG00000272360	TNS3
	LINC02032	COPS7A
	ENSG00000285103	QPCT
	ENSG00000274929	SLC2A4RG
	CCDC140	RBP4
	ENSG00000260755	PSMB8-AS1
	LINC00554	HMGB3
	ENSG00000233775	RTL8A
	EGILA	SERPINA1
	ENSG00000230536	ECHS1
	ENSG00000270426	SGF29
	ENSG00000285820	DHX16
	ENSG00000260111	PTTG1IP
	ENSG00000254833	SRSF4
	ENSG00000231102	SNX12
	ENSG00000234026	PPM1M
	FHIP1A-DT	PHLDA2
	ENSG00000272911	HSPA4
	ENSG00000236173	SETSIP
	CPS1-IT1	AC119396.2
	ENSG00000253682	PPFIBP1
	USP30-AS1	CD2
	LINC00159	DRAP1
	ENSG00000229588	PNP
	ENSG00000255495	HMGN1
	LINC00350	TSTA3
	MIR194-2HG	MIER1
	ENSG00000279325	PHF5A
	IRX2-DT	TPM3
	SDAD1-AS1	C17ORF67
	ENSG00000265477	ITLN1
	ENSG00000249016	BTG2
	LINC02619	NAXE
	ENSG00000226193	AL121656.1
	BHLHE22-AS1	ABRACL
	ENSG00000261182	PLSCR1
	CHFR-DT	RND3
	MVP-DT	DANCR
	LINC00523	GTF2E2
	LINC02333	AARS
	LYST-AS1	SNX8
	ENSG00000260751	CITED4
	ENSG00000259168	CMYA5
	LINC01012	BIK
	ENSG00000260970	ECH1
	ENSG00000272777	EPCAM
	ENSG00000226208	KATNA1
	ENSG00000284707	IDI1
	ZNF277-AS1	PPP1R11
	LINC02239	SLA
	LINC00689	MRPL47
	ENSG00000236045	THSD1
	HAGLROS	BCCIP
	ENSG00000224883	BID
	ENSG00000267695	NNMT
	PAUPAR	GHITM
	ENSG00000267429	NDUFAF4
	LINC01521	COPS6
	ENSG00000277151	MTCH2
	ENSG00000273063	AATK
	RCCD1-AS1	CCDC134
	ENSG00000233936	ATG3
	ENSG00000224018	PGM2
	ENSG00000261369	LARP7
	LINC00278	IFI27
	ENSG00000250064	ESS2
	ENSG00000206567	CD300A
	LINC01550	CISD2
	LINC00415	SPTAN1
	BOLA3-DT	DAPK3
	ENSG00000253608	AC116025.2
	ENSG00000257253	SERINC1
	CASC16	PTTG1
	HOMER3-AS1	CYYR1
	ENSG00000203643	LIX1-AS1
	ENSG00000259989	ORM2
	ENSG00000272854	CD177
	ENSG00000226334	PSMB3
	EOLA1-DT	CDC37
	INO80D-AS2	BCL6
	LINC02391	KCTD10
	ENSG00000269427	ACTR3
	MIR155HG	TOP2A
	ENSG00000269846	RAMP3
	ENSG00000278657	ASS1
	ENSG00000284513	MRPS6
	ENSG00000249638	IFI27L2
	SMG1-DT	SEPHS2
	ENSG00000285080	ZNF428
	ENSG00000272209	FOPNL
	ENSG00000261275	SGMS1
	ENSG00000234306	FKBP4
	MARCHF11-DT	COX6B1
	ENSG00000234597	TRAPPC6A
	ENSG00000267576	COA4
	ARHGAP22-IT1	TRAF3IP1
	LINC01531	STN1
	LINC01815	FNDC3B
	LINC00642	KPNA2
	ENSG00000241324	ARHGEF15
	ENSG00000279467	PPP4R1
	ENSG00000259891	LSM10
	ENSG00000261242	PITPNM3
	ENSG00000253593	ANO2
	ENSG00000240573	SNRPD1
	IGF2BP2-AS1	JOSD2
	LINC00955	VAT1
	LINC00297	VBP1
	ENSG00000261766	HSDL2
	ENSG00000267458	RPSA
	LINC00106	NMI
	ENSG00000253561	MRPL40
	LINC02444	PDZD11
	LY86-AS1	TSR2
	LINC01686	PITPNA
	ENSG00000272115	FGG
	ENSG00000255081	AC138811.1
	PLCH1-AS1	CEBPZ
	ENSG00000284702	CHCHD2
	LINC01111	ASNSD1
	ENSG00000257653	POLR3C
	TESC-AS1	KRT9
	ENSG00000235021	HAGH
	ENSG00000283341	PYM1
	SOCS2-AS1	SPARCL1
	TFPI2-DT	UTP18
	ENSG00000258471	TRIOBP
	ENSG00000260954	AZU1
	ENSG00000250659	SDF4
	STK4-DT	CCL4
	ENSG00000258419	CWC15
	ENSG00000250658	DPM3
	ENSG00000268047	KRTAP10-12
	ENSG00000278716	HIST1H4H
	ENSG00000257607	TCEAL3
	MCCC1-AS1	EPB42
	HOXB-AS3	AL118508.1
	WARS2-AS1	ARPC5
	ENSG00000271755	HDGFL2
	ENSG00000227218	INMT
	LINC00513	TNNT1
	TSHZ3-AS1	PYGL
	LINC02878	MLF2
	MAP4K3-DT	AP003032.1
	MIR133A1HG	XCL2
	NRG3-AS1	EPB41L2
	ENSG00000257890	CARD6
	ENSG00000269945	HCFC1R1
	ENSG00000263680	LINC02255
	LINC01159	CDK4
	ENSG00000269802	LMO2
	ENSG00000261335	UTP11
	ENSG00000245688	EBNA1BP2
	ENSG00000254365	AC124014.1
	ENSG00000228877	LINC00158
	ENSG00000283384	NIFK-AS1
	ENSG00000285524	DBN1
	PEF1-AS1	MED19
	LINC01047	DDX39A
	ENSG00000267655	HABP4
	NUCB1-AS1	NARF
	ENSG00000268049	SHISA5
	LINC02641	SPTB
	ENSG00000272154	HIRIP3
	ABHD15-AS1	MED8
	ENSG00000258753	MIF
	ENSG00000238176	UBE2Q1
	ENSG00000233574	CEBPE
	URB1-AS1	NTS
	CBLL1-AS1	STARD10
	ENSG00000270002	LAD1
	ENSG00000259649	YTHDC1
	ENSG00000237390	EIF4G2
	CFLAR-AS1	MOB3A
	ENSG00000261816	AKR7A2
	PRPF31-AS1	CCM2L
	LINC03010	KANK2
	ENSG00000260249	EPAS1
	DDX39B-AS1	PLPBP
	ENSG00000236352	MIB1
	SEPTIN4-AS1	CHCHD1
	LINC00276	PSMD4
	LINC01104	MRPL1
	LINC00525	CLEC2B
	ENSG00000254839	S100A14
	LINC01229	DLC1
	ENSG00000274515	GLRX
	ENSG00000253604	GPR4
	ENSG00000253115	BAZ1A
	ENSG00000264188	TNNI2
	ENSG00000275672	MAP1B
	NFIA-AS2	CCDC137
	ENSG00000269967	AC051619.4
	ENSG00000231953	ADA
	ENSG00000267424	RNF214
	ENSG00000267672	SPR
	ENSG00000228368	RUVBL2
	LINC01665	DPM1
	ENSG00000253653	ZBED3-AS1
	ENSG00000229882	UBL7
	ENSG00000285667	SYNJ2-IT1
	ENSG00000265717	MRPL28
	TTC36-AS1	ALAD
	ENSG00000230333	RPL9
	ENSG00000275719	CALB2
	ENSG00000229337	MTSS1L
	LINC00663	MARCO
	ENSG00000260618	GMNN
	ENSG00000230120	MAP1LC3B2
	UBE2E1-AS1	AC016735.1
	LGALS8-AS1	GADD45A
	ENSG00000261219	METAP2
	ENSG00000253584	SART1
	ENSG00000277969	MRPS7
	ENSG00000268055	TPRG1-AS1
	ENSG00000261411	OCIAD2
	LINC00536	PSMC3IP
	LINC01140	RARRES3
	COPDA1	EMC2
	ENSG00000261117	FCN3
	CPNE2-DT	LYAR
	ENSG00000251270	ADM
	ENSG00000282998	RRS1
	ENSG00000228274	AC097381.3
	LINC02835	MUC5AC
	ENSG00000261692	GTPBP4
	ENSG00000259650	PALM3
	ZMIZ1-AS1	TAF11L3
	ENSG00000269296	PPP2R3C
	LINC01749	AQP1
	APPBP2-DT	SMIM1
	TRMT61A-DT	COA3
	ENSG00000228005	AC092691.1
	ENSG00000268583	SNX5
	ENSG00000277287	GZMH
	ENSG00000225807	AC108477.1
	ENSG00000256484	ARHGAP23
	ENSG00000253154	SNHG19
	PCOLCE-AS1	LRRC42
	PAX8-AS1	MRPL17
	LINC02584	CLEC4E
	ENSG00000254568	CHCHD4
	DCXR-DT	EI24
	ANKRD34C-AS1	KLHDC8B
	ENSG00000285647	AC073172.1
	LINC02067	AP003390.1
	ENSG00000255345	PAIP1
	ZNF385D-AS2	ARHGEF3
	ENSG00000258520	GNG2
	ENSG00000259676	CEP19
	ENSG00000269873	ADAMTS1
	ENSG00000234953	SLK
	ARHGEF2-AS1	CLSPN
	ENSG00000240521	SH2D2A
	ENSG00000250256	CENPU
	IATPR	UAP1
	ENSG00000227045	SNRPB2
	LINC01400	SMIM30
	ENSG00000250378	SAMD4A
	ENSG00000282381	TMEM8A
	TENM3-AS1	CLPS
	ENSG00000275056	LMNB2
	ENSG00000269300	TSPAN17
	ENSG00000283095	PSMA5
	ENSG00000267387	PHOSPHO1
	LINC02702	ACTA1
	LINC02519	TMEM54
	ENSG00000228596	STIP1
	ENSG00000233919	DCTN6
	LINC01883	BIRC5
	MIR5689HG	AP001646.3
	DLGAP2-AS1	C13ORF46
	ENSG00000267238	FAM49B
	DLGAP1-AS4	MRPL18
	LINC00710	IER3-AS1
	ENSG00000273211	AC051619.8
	ENSG00000276122	MBD2
	ENSG00000253851	AP002954.1
	ENSG00000250137	AL133387.1
	ENSG00000225655	RBM6
	ENSG00000267137	PADI2
	ENSG00000261158	SAA1
	ENSG00000268157	COX7A1
	TMEM44-AS1	BOD1
	ENSG00000260981	SKAP1
	ENSG00000229912	AL121992.2
	ENSG00000264488	APLNR
	LINC02978	MSL1
	EPCAM-DT	NDUFB1
	LINC02909	SYNCRIP
	ENSG00000261442	PCED1B-AS1
	ENSG00000238010	CDK2AP2
	LINC01187	PSMB7
	ENSG00000269481	XPA
	ADAMTS16-DT	CREB3
	ENSG00000261226	RPF1
	ENSG00000283504	LACTB2
	ENSG00000278095	PARP9
	ENSG00000271983	HNRNPC
	ARHGEF2-AS2	LGALS4
	SERTAD3-AS1	MAPK3
	LINC01416	PRPF38B
	ENSG00000271958	RBM23
	ENSG00000230881	AC125807.2
	ENSG00000277997	AC138956.1
	HLA-DQB1-AS1	MT1G
	LINC02716	PDE6G
	TMEM26-AS1	HIST3H2A
	HCCS-DT	AFAP1L2
	CERNA3	ORC2
	BCAR3-AS1	SMARCC1
	ENSG00000267559	DPH3
	ENSG00000266279	SIRT5
	LINC00575	CDC42BPB
	ENSG00000284809	ANAPC11
	ENSG00000261447	NOS3
	LINC02483	CDC20
	ENSG00000261332	C8ORF59
	ENSG00000236364	SRPK1
	ENSG00000258464	SLC25A1
	ENSG00000237371	PSMA4
	RSL1D1-DT	ZBTB8OS
	ENSG00000273486	GAGE2E
	ENSG00000258837	FAM136A
	WWTR1-AS1	ARHGAP11A
	DLG3-AS1	SRM
	ENSG00000262050	DCTN1
	IDI2-AS1	RANBP1
	ENSG00000269102	SORBS1
	ENSG00000257225	MCEMP1
	ENSG00000255209	MAP4
	ENSG00000268218	CAPRIN1
	ENSG00000278291	IER2
	ENSG00000285698	MDH2
	ENSG00000276687	RGCC
	HORMAD2-AS1	DRG1
	CHKB-DT	LSM3
	ENSG00000280029	NBN
	JAKMIP2-AS1	SLC35G1
	ENSG00000243296	SFN
	ENSG00000274565	C1ORF216
	ENSG00000283183	AP005264.3
	LINC02447	GNA14
	ENSG00000282199	HCAR3
	LINC02118	AC027682.5
	TBX2-AS1	IFNGR2
	ENSG00000283217	SMC4
	LINC02884	TCHH
	LINC01359	AC018761.1
	ENSG00000236341	AC124068.2
	ENSG00000224027	DPY30
	MAP7-AS1	CACYBP
	LINC01121	SNRPD3
	BCAN-AS1	PTPRN2
	ENSG00000272071	AC125437.2
	ENSG00000232347	SURF6
	NEURL1-AS1	SPTA1
	ENSG00000229642	HECW2
	ENSG00000254864	SDHD
	ENSG00000231460	SLC45A4
	ENSG00000273771	TGFB3
	ENSG00000241860	EFHD1
	LINC02130	CCNA2
	ENSG00000285598	PCBD1
	LINC00446	PLEK2
	ENSG00000261061	NELFE
	ENSG00000272768	AC098613.1
	ENSG00000225233	EEF1AKMT1
	ENSG00000236529	PPM1G
	ENSG00000254787	SEC13
	ENSG00000256325	TCEAL2
	ENSG00000259265	TNFAIP1
	LINC01594	LAP3
	ENSG00000258122	CAT
	ENSG00000270055	HENMT1
	CTC-338M12.4	ACKR1
	SNHG7	PPP5C
	ENSG00000259675	CAMK2N1
	ENSG00000260937	ITPRIPL2
	LINC02265	AC090044.1
	ENSG00000261519	ATP5PD
	WWC2-AS1	KRT17
	ENSG00000269993	GIGYF2
	LINGO1-AS1	NFYC
	PDE3A-AS1	AC104389.6
	ENSG00000260763	VTN
	ENSG00000241048	AC003982.1
	FOXP1-AS1	PA2G4
	ENSG00000285747	PADI4
	ENSG00000224879	PPP4C
	LINC01555	FAHD1
	ENSG00000272139	MAGEF1
	TAB2-AS1	MANF
	ZNRF3-AS1	DENND2D
	ENSG00000258654	TRUB1
	ZNF84-DT	H1FX
	ENSG00000260351	CLPX
	ENSG00000232930	AC004585.1
	ENSG00000261596	ELFN1-AS1
	ENSG00000251642	GADD45B
	LINC02765	MATK
	IL21-AS1	SH3GLB1
	ENSG00000227293	SRA1
	ENSG00000236194	AC245140.2
	ENSG00000277173	INCENP
	LINC02021	PREB
	ENSG00000233969	ZWINT
	LINC00926	CDC42SE1
	ENSG00000253430	STK39
	FGF14-IT1	LINC01506
	ENSG00000285712	AC008735.5
	ENSG00000279494	PTEN
	ENSG00000258888	PRELID3B
	ENSG00000231418	AL360157.1
	LINC02798	STRA8
	LINC00538	AC008738.4
	ENSG00000249772	AC068987.1
	ENSG00000273198	LSR
	ENSG00000262079	MTRNR2L7
	ENSG00000261526	C1ORF189
	FLJ36000	TRIB3
	LINC01778	NPRL2
	ENSG00000261650	NDUFV3
	LINC00957	FBXO6
	LINC01220	MCTP2
	ENSG00000235051	MTRF1L
	ENSG00000250379	PSMG3
	ENSG00000261471	SSU72
	ZDHHC12-DT	UBXN2B
	ENSG00000232909	SMIM10L1
	ENSG00000272858	AL137779.2
	ENSG00000254337	DOK4
	ENSG00000253979	BRSK1
	ENSG00000267743	AC024084.1
	ENSG00000250164	PROCR
	ZNF350-AS1	PPP1R3B
	LINC02745	RAB2A
	ENSG00000285608	SRP54
	ENSG00000278341	KDR
	ENSG00000197644	CA11
	LINC00384	SIGLEC7
	ZFP3-DT	NINL
	RUSF1-DT	POLB
	ENSG00000226204	RILPL2
	ENSG00000236772	ZNF32
	TRAPPC12-AS1	HJURP
	ENSG00000231355	AC113192.2
	ENSG00000276627	CLDN3
	ENSG00000263613	MRGBP
	ENSG00000279072	TCEAL9
	ENSG00000233785	ADGRG3
	TBC1D22A-DT	AL591167.1
	ENSG00000260895	AC006026.3
	ENSG00000259341	NUDT14
	ENSG00000266743	PODXL
	ENSG00000263826	PDCD5
	ENSG00000283633	CHI3L1
	FOXD3-AS1	LRCH1
	ENSG00000260430	AL513320.1
	CLDN14-AS1	LINC01627
	LINC02354	ZNF146
	ENSG00000250850	CEBPG
	ZNF571-AS1	ITGB4
	ENSG00000261436	AC119424.1
	ENSG00000227301	AC090457.1
	ENSG00000284632	FEN1
	LINC01237	ANXA7
	ENSG00000225498	CCND2
	ENSG00000254929	KEAP1
	DIP2A-IT1	KIF13A
	LINC02787	TCFL5
	MAGEA8-AS1	EMC7
	XACT	TXNDC17
	ENSG00000223393	AC097652.1
	ENSG00000285813	KLF5
	ENSG00000235615	SMCO4
	ENSG00000225620	CENPX
	LINC00677	PALM
	ENSG00000260721	AC243967.2
	ENSG00000268333	GOLGA6L1
	ENSG00000272456	HEY2
	ENSG00000261257	MMP25
	ENSG00000260999	BCL7C
	ENSG00000264990	CDC42EP3
	ENSG00000267205	FAM114A2
	LINC00362	IDNK
	CTNNA1-AS1	CNTFR
	ENSG00000231980	RPL39L
	ENSG00000256810	SIGMAR1
	ENSG00000275567	H3F3C
	ENSG00000269072	RAB3IL1
	ENSG00000267698	ELL2
	ENSG00000262312	FDPS
	ENSG00000226542	MED29
	ENSG00000272979	TSR1
	LINC02953	AC068870.2
	ENSG00000224478	P2RY13
	ENSG00000196566	DDX1
	LYPLAL1-DT	ZNF22
	ENSG00000284418	WDR18
	LINC00685	AL121885.3
	ENSG00000269172	DEFA1
	ENSG00000264634	C6ORF203
	ENSG00000265801	CASP4
	FAM13A-AS1	EBI3
	ENSG00000285699	SERINC2
	ENSG00000253470	OLFM4
	LINC02257	CDR2L
	ENSG00000231877	PSMC2
	ATOX1-AS1	DHRS13
	ENSG00000268230	DSN1
	ENSG00000259321	MARK4
	ENSG00000225140	APOBEC3C
	ENSG00000250310	ATP5PB
	SP2-DT	GOLGA6C
	ENSG00000279442	BYSL
	ENSG00000226349	CCDC51
	LINC01438	ZNF124
	MGC4859	CHD3
	ENSG00000257958	CALD1
	ENSG00000259200	AC011483.3
	LINC01775	DEFA1B
	ENSG00000234986	CPOX
	ENSG00000271871	ACADM
	ENSG00000261845	AP001528.2
	MIAT	MCM2
	ENSG00000267653	ALKBH3
	CFAP58-DT	RINL
	ENSG00000226454	TCEAL4
	ENSG00000254164	RGL4
	ENSG00000271855	PARP11
	ENSG00000285848	GNGT2
	ENSG00000256452	PEMT
	LSINCT5	SELL
	ENSG00000269559	NPC2
	ENSG00000274508	GAGE10
	ENSG00000272420	MAP7
	ENSG00000254306	PTPN7
	ENSG00000267439	CSRP1
	ENSG00000248491	EAPP
	SAPCD1-AS1	PPA1
	GOLGA4-AS1	ACTA2
	GPR84-AS1	MRPL33
	STARD7-AS1	AC002480.2
	ENSG00000253295	SPATA22
	ENSG00000272622	MAP1LC3A
	SIRLNT	ARF1
	ADGB-DT	PEAK3
	HCG9	AC006262.3
	C1ORF147	BX322562.1
	LINC00479	AFDN
	ENSG00000284708	TSEN34
	LINC01637	ZDHHC19
	ENSG00000226526	KIF2C
	ENSG00000238039	KIF11
	ENSG00000265349	COPS4
	ENSG00000226149	ELOF1
	ENSG00000261227	NUTF2
	ENSG00000275465	SLU7
	ENSG00000261653	PLVAP
	ENSG00000261610	DKK3
	CACNA1C-AS3	KLF15
	ENSG00000263301	FAM83C-AS1
	LINC01455	BTNL9
	LANCL1-AS1	MED11
	LINC02213	SPINK1
	ENSG00000271795	ISCU
	ENSG00000260510	TXNL4A
	ENSG00000235319	COX6A1
	ENSG00000254362	MAK16
	ENSG00000260793	OSM
	ENSG00000281655	SSBP3
	ENSG00000269524	C16ORF91
	LINC01166	UBE2A
	ELDR	GLTP
	LINC00682	PLEKHF1
	LINC00954	TFRC
	ENSG00000245261	METTL5
	NTRK3-AS1	MRPL52
	LINC01558	COL1A1
	ENSG00000266371	AZGP1
	ENSG00000278097	PPARG
	LINC00294	AC018685.1
	ENSG00000262815	XXYLT1-AS1
	ENSG00000261476	APOL4
	PRKAR1B-AS2	LAIR2
	ENSG00000231405	SLC24A1
	ENSG00000259623	AC083855.2
	ENSG00000285987	FAM207A
	MYOCD-AS1	IFNL2
	ENSG00000259003	MPHOSPH10
	ENSG00000260403	GID8
	ENSG00000250230	FLG-AS1
	LINC02936	NR2F6
	ENSG00000285806	AC104984.4
	LINC01049	AL355803.1
	ENSG00000256712	RGS3
	LINC01487	ST6GALNAC4
	LINC01299	SNRPG
	LINC00390	PIN1
	ENSG00000265043	SLC25A11
	ENSG00000268027	ACAT1
	NRG1-IT1	HSPA6
	LINC01741	LUZP1
	MYCNUT	MTRNR2L4
	ENSG00000258662	APOBR
	EDIL3-DT	CD5L
	LINC00602	DHFR
	ENSG00000254135	SHARPIN
	RNF213-AS1	KCNJ15
	UMODL1-AS1	AC099654.1
	LHX1-DT	CASTOR2
	LINC02493	PRPF39
	ENSG00000277501	AL929601.1
	LINC00592	AP001062.2
	TANK-AS1	COPS3
	LINC01507	TK1
	ENSG00000284726	AC103876.1
	ENSG00000236209	HIST2H4B
	LINC00698	AL078587.1
	ENSG00000272694	EXOSC5
	ENSG00000251665	PALLD
	ENSG00000283103	RNASE2
	ENSG00000224194	AL033519.3
	LINC02786	CHCHD6
	ENSG00000285584	OXCT1
	LINC00882	SNX11
	ENSG00000283096	AC015819.1
	ENSG00000262119	PEF1
	LINC02386	RAP1GAP
	ENSG00000259876	APOA1
	ENSG00000267383	AC024560.3
	ENSG00000253762	DEPTOR
	ENSG00000261513	DUT
	LINC02307	CIT
	ENSG00000234504	GOLGA6B
	ENSG00000278638	PDCL3
	ENSG00000228739	LAMTOR5
	PTGES2-AS1	MIR3945HG
	CATIP-AS2	GRB10
	LINC01852	PURA
	ENSG00000256695	RNF167
	ENSG00000230051	CNOT11
	ENSG00000228634	PDK4
	ENSG00000254094	METTL18
	LINC01856	NABP2
	ENSG00000260425	AC092127.2
	ENSG00000283415	AL133481.3
	CDH13-AS2	TMEM120A
	WAKMAR2	RNF146
	ENSG00000276308	EIF4ENIF1
	EPN2-AS1	IZUMO1R
	ENSG00000250706	HOXD8
	ENSG00000230690	CBX1
	ENSG00000285184	HAUS4
	ENSG00000277182	AL049541.2
	ENSG00000267141	DTYMK
	CEP250-AS1	SEMA3G
	ENSG00000250397	AC068580.2
	LINC01900	DEFA5
	ENSG00000265519	MOCS2
	ENSG00000267732	RAB9A
	ENSG00000256278	TCAF1
	ENSG00000269807	DES
	KANSL1L-AS1	TESC
	GLCCI1-DT	FOXM1
	ENSG00000238158	COL17A1
	ASB16-AS1	LRRC4
	ENSG00000261655	RAB33A
	ENSG00000250541	GLO1
	ENSG00000258660	AL365194.1
	CLLU1	AC009970.1
	ZFX-AS1	FARSB
	ENSG00000235011	USE1
	LINC01957	IGFBP2
	ENSG00000253949	AC120498.4
	LINC02979	NUDT4
	ENSG00000272885	WIPI1
	ENSG00000273302	CASP7
	ENSG00000274400	HRAS
	ENSG00000224409	AC010463.2
	LINC02958	AL356218.1
	ENSG00000236883	NRAV
	ENSG00000282950	CNOT3
	SOX21-AS1	AMBP
	LINC02398	CAMTA1-IT1
	ENSG00000241317	GSEC
	ENSG00000266341	NR1H3
	ENSG00000222000	ATAD2
	ENSG00000230648	BAZ1B
	PANDAR	PIM2
	LINC01858	AL442125.2
	ENSG00000253449	CISD3
	NAV2-AS2	MCTS1
	ENSG00000255101	AC011445.2
	ENSG00000285553	SELENBP1
	LINC02971	COL6A3
	ENSG00000228835	RAB6D
	MFSD4B-DT	TTR
	ENSG00000281160	LY6L
	LINC02376	KAZN-AS1
	CACNA1G-AS1	AL022725.1
	ENSG00000254900	THAP8
	ENSG00000269504	SET
	ENSG00000259035	MTIF2
	ENSG00000257322	CFAP58-DT
	ENSG00000272236	AL590666.2
	ENSG00000272396	CENPE
	CKMT2-AS1	FOSL1
	LINC01451	YIPF1
	C2-AS1	ARL8A
	NEPRO-AS1	EMCN
	ENSG00000279240	RHOU
	ENSG00000278356	AP1S1
	SMAD5-AS1	CDK1
	ENSG00000231630	FILIP1
	MIR3936HG	NINJ2
	NEMP2-DT	AHCY
	ENSG00000263424	AL391261.2
	ENSG00000266505	LINC00866
	ENSG00000267223	GOT2
	NALCN-AS1	RHOBTB3
	ENSG00000226643	LRG1
	GHET1	AC008443.3
	LINC02131	AL133343.1
	ENSG00000259932	HEIH
	FLJ13224	KIAA0040
	ENSG00000255455	ASCL2
	ENSG00000227094	FKBP2
	ENSG00000230534	MRPL19
	NFYC-AS1	STX3
	ENSG00000249713	AL360181.1
	KIF26B-AS1	PAFAH1B2
	ENSG00000278493	CDT1
	ENSG00000260273	TOP1MT
	ENSG00000258035	CRYBB1
	LINC02981	CAVIN3
	ENSG00000226883	AC026495.1
	LINC02428	ABI3
	MYO3B-AS1	ZC3H15
	LINC02435	TRIM44
	ZNRF3-IT1	HIST2H3C
	ENSG00000267112	RFC4
	SRGAP3-AS1	PHF23
	ENSG00000240095	KANK3
	MIOS-DT	KCMF1
	GOSR2-DT	KIFC1
	ENSG00000255542	MAP3K6
	TCERG1L-AS1	ITPA
	ENSG00000259635	RABIF
	ENSG00000280169	AP000697.1
	ENSG00000258402	FGF12-AS2
	ENSG00000253286	TAF11L8
	SILC1	PRSS57
	ENSG00000250274	TIMM21
	ENSG00000227485	TNKS1BP1
	SRGAP3-AS4	C3
	ENSG00000273650	AC055720.1
	ENSG00000272865	AC090283.1
	ENSG00000258661	C19ORF81
	RASSF8-AS1	AL451060.1
	FAM74A7	HSPC324
	TRIM31-AS1	MAFF
	ERICD	PUS3
	DLGAP1-AS3	EIF6
	ENSG00000272092	SRFBP1
	ENSG00000250866	TESK2
	ENSG00000253901	ABHD8
	LINC02263	AP000785.2
	ENSG00000262231	BOLA3
	C1ORF21-DT	AC011676.3
	ENSG00000230551	AKR1E2
	TNFRSF10A-DT	MCM7
	ACSL6-AS1	RBM42
	PATL1-DT	RASIP1
	HEXD-IT1	UHRF1
	ENSG00000232034	AC018552.3
	ENSG00000269210	RNASE3
	ENSG00000273064	PIH1D1
	ENSG00000257863	AAMP
	ENSG00000260706	ECSIT
	RYR3-DT	GJA1
	ENSG00000275358	RSRC1
	ENSG00000230912	USP5
	LINC02405	ZBTB46
	ENSG00000224661	BRIX1
	NPAS2-AS1	ZMAT5
	ENTPD3-AS1	IFNG
	LINC00332	HP
	ENSG00000229495	ANTXRL
	ENSG00000264167	CASC3
	LINC02043	DOCK1
	ENSG00000269495	LINC01862
	ENSG00000263494	SRP72
	ENSG00000285819	AL158152.2
	ENSG00000267202	CCDC34
	ENSG00000270792	AC104699.1
	CERNA2	AC005845.1
	ENSG00000231927	AC124312.6
	ENSG00000231080	CCNB1
	ENSG00000267694	TNS2
	ENSG00000270829	MZT2B
	C1QTNF1-AS1	SELENOW
	ENSG00000258497	FOXI2
	ENSG00000230233	AL139384.2
	ENSG00000266934	COPZ2
	ENSG00000230967	ALAS1
	ENSG00000229203	CWC27
	LINC02774	PES1
	ZNF516-AS1	AC083949.1
	ENSG00000259868	AL133467.1
	ENSG00000206129	AC138696.2
	CEP72-DT	RNASEH2C
	ENSG00000228563	SRI
	FGF12-AS2	WBP4
	PDGFA-DT	CCER2
	ENSG00000254604	INTS13
	ENSG00000260626	CCDC25
	ENSG00000238224	LIG1
	ENSG00000274370	PLB1
	ENSG00000271185	RARRES2
	ENSG00000275636	TNFSF14
	GLIS3-AS1	SIRT2
	ENSG00000276916	C1ORF54
	ENSG00000285882	RFC2
	FAM170B-AS1	AL606468.1
	ENSG00000275898	RAB35
	LINC01582	SPAG9
	HUNK-AS1	AC026369.3
	ENSG00000278383	AC100793.2
	SLC6A12-AS1	TMEM89
	ITGA6-AS1	C19ORF12
	ENSG00000272912	PSMB5
	ENSG00000225680	SHC1
	ARHGEF7-AS2	KRTAP10-3
	ENSG00000259364	AC087565.1
	ENSG00000269984	CENPM
	ENSG00000228156	NDC80
	LINC01983	GPR160
	ENSG00000243349	LINS1
	LINC02764	CXORF40B
	ENSG00000277879	MIEN1
	ENSG00000275392	AC124283.2
	ENSG00000230303	PERP
	ENSG00000259276	RBM47
	MIR670HG	MRPL24
	ENSG00000233367	AL355512.1
	FAM88C	TACR2
	ERVE-1	AC008443.2
	ENSG00000228950	CRYBB2
	ENSG00000224326	DEFA6
	HOXA11-AS	PTH2
	ENSG00000264956	KRT16
	ENSG00000260496	IL27
	ENSG00000232360	ACOT7
	ENSG00000275580	BMI1
	DYRK3-AS1	LINC02328
	RPS6KA2-IT1	RRP9
	AFDN-DT	TRIM35
	SGSM2-AS1	FOS
	ENSG00000231467	RBMXL1
	ENSG00000265282	LTC4S
	ENSG00000267244	ATF5
	ENSG00000259347	GPX2
	ENSG00000284745	AC002070.1
	MAGI2-AS1	CHRAC1
	LINC00992	SELENOM
	ENSG00000285842	AC008946.1
	ENSG00000254744	CCNB2
	PWRN2	AC013565.1
	LINC01666	AP003355.3
	SAP30-DT	KRTAP10-1
	ENSG00000285921	NFE4
	BARX1-DT	SMARCC2
	MTA1-DT	CARNMT1
	MIR365BHG	MCRS1
	ENSG00000236948	CHRDL2
	ENSG00000279277	ASPHD1
	LINC00960	HIST2H4A
	ENSG00000232294	CCDC69
	ENSG00000250665	SYNJ2BP
	ENSG00000261094	AL352984.1
	PTPRT-AS1	THRSP
	LINC00229	ERLEC1
	ENSG00000283689	EXOC3L2
	ENSG00000265091	IGFBP7
	ENSG00000260086	MICU2
	LINC00442	FTSJ1
	RPH3AL-AS2	PEAK1
	ENSG00000246465	AFMID
	ENSG00000249456	LRRC71
	IDH3B-DT	AC093503.3
	LINC02512	RHOC
	ENSG00000248884	UQCRC1
	LINC00210	BEX5
	LINC00184	WDR76
	ENSG00000237844	KIF18B
	ENSG00000273312	AC020913.3
	ENSG00000226756	AC091932.3
	ENSG00000272004	AP001628.2
	FTCD-AS1	PPP1R3C
	LINC00545	AC011450.1
	ENSG00000254757	ZHX1
	LINC00951	RBM17
	ZNF454-DT	AC064836.3
	ENSG00000225708	SLC25A4
	FAM245A	AC243312.2
	LINC02797	PRLH
	ENSG00000259709	C1ORF53
	SPATA3-AS1	EFNB2
	NOP14-AS1	AC136475.5
	ENSG00000266149	MRTO4
	ENSG00000255723	AC011840.3
	ENSG00000271851	CDC42BPG
	LINC01566	AL138900.3
	LINC00862	ANPEP
	ENSG00000233542	TOX
	ENSG00000267882	NCK1
	ENSG00000222007	NSMCE1
	ENSG00000253215	OPTC
	ENSG00000231421	KIRREL1-IT1
	ENSG00000243491	GCAT
	NAV2-AS6	ALDOB
	HHLA3-AS1	AC011471.2
	ENSG00000271367	AVPR1B
	LINC02538	LINC01895
	ENSG00000285562	MAPK11
	FBN1-DT	MIR4713HG
	PLS3-AS1	CREB3L1
	ENSG00000261838	NDST1-AS1
	UCKL1-AS1	PIGR
	ENSG00000266801	CREB5
	ENSG00000255197	CRK
	CTD-2194D22.4	TM4SF5
	LMO7DN	AC112907.1
	SMAD1-AS1	MYBPC2
	ENSG00000277007	SLC35A1
	ENSG00000229923	EDN2
	ENSG00000235152	ABCB10
	ENSG00000236961	SYAP1
	LINC01841	ZNHIT6
	ENSG00000282393	MEOX2
	ENSG00000272735	C8ORF33
	PCGEM1	IL33
	LINC01094	MRPS18B
	ENSG00000259756	POLD2
	LINC00463	PRDX3
	LINC01946	SDC3
	LINC02429	FAM25C
	LINC02701	BRPF3
	ENSG00000255750	REXO4
	ENSG00000267257	PHACTR2
	ENSG00000228503	GPN3
	CYP2U1-AS1	BHLHA15
	ENSG00000264520	AC011473.3
	ENSG00000261324	ERICH6B
	ENSG00000263547	AC012313.3
	ENSG00000279973	AC096920.1
	ENSG00000268677	AC107072.1
	ENSG00000282890	TINAGL1
	ENSG00000244459	FBL
	ENSG00000225096	ZNF143
	SHANK2-AS3	NRSN2-AS1
	LINC02927	CCL4L2
	ENSG00000274090	CDCA2
	ENSG00000259028	AC091905.2
	LINC01098	CFAP58
	ENSG00000284694	IQCA1L
	LINC02372	KLK14
	ENSG00000283108	TACSTD2
	MRPS9-AS2	BAK1
	STX18-IT1	HOMER3
	LINC02082	HES6
	LINC01679	AC023389.1
	LINC02284	AL118516.1
	ENSG00000268734	AL359757.2
	ENSG00000255160	GAGE12G
	PAXIP1-DT	PRCC
	ENSG00000260832	SNX10
	LINC01214	MCU
	HNRNPD-DT	VSIG2
	CEP192-DT	TRIP6
	LINC02537	AC087276.2
	ENSG00000225790	AL031587.1
	CDRT8	PDX1
	ENSG00000214770	AL158835.1
	MIR497HG	CREB3L3
	ENSG00000272824	CDCA8
	ENSG00000259478	SIPA1L2
	DCHS1-AS1	CD34
	LINC02204	TAF9B
	LINC02078	THAP4
	ENSG00000259138	CEACAM3
	ENSG00000254031	FAM178B
	ENSG00000278668	CEACAM8
	ENSG00000256146	BPIFB2
	LINC01270	KCNT1
	ENSG00000285940	AL592211.1
	ENSG00000237461	AP005131.5
	ENSG00000281460	OR10P1
	ENSG00000272173	PKNOX2-AS1
	LINC02894	ZNF768
	ENSG00000269954	HSD17B14
	ENSG00000230647	FDXR
	ENSG00000258687	ZSCAN21
	LINC01620	RPL7L1
	ENSG00000260217	SPNS2
	TPM1-AS	B3GNT8
	ADAM7-AS1	LIMS2
	ENSG00000275236	CIB3
	ENSG00000274315	NUPR1
	CCNT2-AS1	ELAVL1
	ENSG00000278254	NOP56
	ENSG00000233825	ZNF28
	ENSG00000256875	NTAN1
	ENSG00000258393	ATP6V0D1
	LINC01079	AL589843.1
	LINC00628	MDK
	FAM153CP	AC073255.1
	KDM2B-DT	AL365356.4
	DCUN1D2-AS	SPDYE6
	AADACL2-AS1	CEACAM5
	ENSG00000253407	TMEM44-AS1
	DSEL-AS1	ZCRB1
	ACSL3-AS1	FSCN1
	ENSG00000234211	CRELD2
	ENSG00000238192	NCR2
	ENSG00000254084	KRT6A
	ENSG00000269480	AL355102.1
	ENSG00000223430	ETV3L
	FAM131B-AS2	GOLGA6A
	ENSG00000282951	HRC
	ENSG00000237832	UBE2J2
	ENSG00000251414	TIPRL
	ENSG00000251293	ERI3
	LINC02830	AL831711.1
	LATS2-AS1	ANP32D
	THBS3-AS1	SBK3
	MINDY2-DT	BPIFB3
	ENSG00000264701	KRTDAP
	ENSG00000242659	PSMD14
	ENSG00000236540	MDFIC
	SLC12A2-DT	UQCRC2
	LINC01396	SLC43A1
	ENSG00000284994	FAR1-IT1
	WNT5A-AS1	AL133523.1
	ENSG00000236003	Z82202.1
	ENSG00000227818	AC084864.1
	ENSG00000258377	RHOV
	ENSG00000268509	RAPGEF5
	ENSG00000272626	TTC9C
	TMED2-DT	TWF1
	ENSG00000235736	C9ORF40
	ENSG00000214708	DYNC1LI1
	ENSG00000249942	ETHE1
	FAM230E	MYL6B
	LINC01288	RRAGA
	ENSG00000242588	SMYD2
	LINC00659	CFH
	ENSG00000254303	AC120057.4
	LINC02513	AC012629.2
	DUBR	COL2A1
	TLR8-AS1	HOXB13
	ENSG00000242078	AC022387.1
	ENSG00000259221	LINC01298
	LINC01865	USP17L20
	LINC01973	LINC01645
	ENSG00000235070	KIAA1217
	ENSG00000238291	HTRA1
	ENSG00000233516	CEP63
	ENSG00000259481	SPC24
	ENSG00000237316	AC010139.1
	SYP-AS1	AL035454.1
	VSTM2B-DT	AQP12B
	ENSG00000257222	MACROD1
	ENSG00000266767	HCAR2
	ENSG00000235815	DCXR
	NNT-AS1	VASP
	ENSG00000262786	USB1
	ENSG00000233222	ADGRF5
	ENSG00000235996	CRHR2
	ENSG00000266102	POC1A
	RFPL3S	AC032019.1
	ENSG00000232073	SOX4
	POU6F2-AS2	CXXC1
	ENSG00000259407	AC067930.4
	ENSG00000240710	CRISP3
	LINC02741	EVI5L
	SMARCA5-AS1	GAB2
	ENSG00000254707	GNPDA1
	ENSG00000285563	HNRNPA1L2
	ENSG00000250069	LINC00112
	LINC02503	GHSR
	MIR181A1HG	PDE2A
	ENSG00000272050	AC007098.1
	ENSG00000254197	CCL17
	LINC00887	LINC00229
	ENSG00000284196	LRRC32
	KRTAP5-AS1	BFSP1
	ENSG00000259202	TP53RK
	ENSG00000272970	ADSS
	ENSG00000237856	BZW1
	MMADHC-DT	FAM50A
	PDE9A-AS1	CHAC2
	ENSG00000175604	SYTL5
	ENSG00000259396	TCF19
	LINC01646	AC011483.1
	ENSG00000233577	LINC01982
	ENSG00000261038	CTNNA1
	ENSG00000253849	SEPHS1
	ENSG00000267011	SPDYE4
	LINC00543	ADAMTS5
	ENSG00000261795	AC068898.1
	GATD1-DT	SYCN
	ENSG00000242568	S1PR5
	ENSG00000272405	CFAP36
	ENSG00000255845	ZDHHC3
	ENSG00000253508	ATG4A
	ENSG00000235495	TRIM10
	ENSG00000262995	SFR1
	ENSG00000274996	ASGR1
	PHC2-AS1	NUCB2
	ENSG00000271551	REEP6
	LINC02191	RHOD
	THAP9-AS1	AL117382.2
	LINC01499	APOBEC3B
	ENSG00000229403	KRTAP12-4
	LINC02124	SEMA3F
	LINC02938	RASSF8
	ENSG00000260141	SRMS
	NDST1-AS1	HIST1H3E
	ENSG00000273906	WFDC2
	LINC00160	VMO1
	ENSG00000237756	AP2S1
	UGDH-AS1	WASHC5
	LINC02989	RCC1L
	ENSG00000274159	TOX2
	LINC01849	AC007557.4
	GNA15-DT	AC093458.1
	ENSG00000269044	AC245060.2
	ENSG00000262714	BPIFA1
	ENSG00000272821	APOBEC3H
	ENSG00000251339	AC022182.2
	HOTTIP	GPS1
	ENSG00000275210	PRPF6
	ENSG00000259211	STAT3
	LINC02595	CCS
	LINC02100	AC010931.3
	ENSG00000250098	KIAA0895L
	LINC01218	CDCA5
	ENSG00000261648	AC073578.1
	ENSG00000272123	CCDC12
	ENSG00000233569	GOLM1
	ENSG00000228719	KIAA1522
	ENSG00000260000	RAI2
	ENSG00000229116	COL23A1
	ENSG00000254242	LTF
	ENSG00000228423	DSCC1
	ENSG00000256943	ADAMTS9
	ENSG00000269289	SSBP1
	DLGAP1-AS5	DAB2IP
	ENSG00000231227	LINC01093
	ENSG00000267568	GPR27
	ENSG00000231867	AC008667.1
	ENSG00000260996	AL031727.2
[truncated: 24,768 more rows]
