# Supplementary material for: Transcriptomic Signature of 3D Hierarchical Porous Chip Enriched Exosomes for Early Detection and Progression Monitoring of Hepatocellular Carcinoma
Source: Adv Sci (Weinh). 2024 Feb 7;11(14):2305204. doi: 10.1002/advs.202305204 (PMC11005692; doi:10.1002/advs.202305204)
Supplement: Supplementary file 3 — Supporting Table 2 [file ADVS-11-2305204-s003.xlsx]

## Sheet: ykz_lncTARD
	DiseaseName	Regulator	Target	diseaseCategory	DiseaseName2	RegulatorType	TargetType	Evidence	PubMedID	SearchregulatoryMechanism
1666	Medulloblastoma	CRNDE	CASP3	Cancer	Medulloblastoma	lncRNA	PCG	Long non-coding RNA CRNDE promotes tumor growth in medulloblastoma.Our data suggest that transcript levels of CRNDE are elevated in clinical medulloblastoma tissues instead of in adjacent non-cancerous tissues.In vivo data further showed that proliferating cell nuclei antigen (PCNA) was decreased, whereas the apoptosis initiator cleaved-caspase-3 was increased upon CRNDE knockdown in cancerous ti…	27383309	expression association
4126	Hepatocellular carcinoma	CRNDE	Caspase3	Cancer	Liver cancer	lncRNA	PCG	lncRNA CRNDE promotes the proliferation and metastasis by acting as sponge miR-539-5p to regulate POU2F1 expression in HCC.We used qRT-PCRto detect the expression of lncRNA CRNDE in HCC cells, normal cells and clinical tissues.Online prediction software was used to predict the binding sites between lncRNA CRNDE and miR-539-5p, or miR-539-5p and POU2F1 3'UTR. dual-luciferase reporter assay, qRT-PC…	32252678	expression association
6070	Tongue squamous cell carcinoma	CRNDE	miR-384	Cancer	Oral cavity cancer	lncRNA	miRNA	CRNDE promotes cell tongue squamous cell carcinoma cell growth and invasion through suppressing miR-384.Overexpression of miR-384 suppressed TSCC cell proliferation, cell cycle, and invasion. Furthermore, we demonstrated that CRNDE promoted TSCC cell proliferation and invasion through inhibiting miR-384 expression. These results suggested that CRNDE acts as an oncogene in the development of TSCC,…	30242873	ceRNA or sponge
2446	Malignant glioma	CRNDE	MTOR	Cancer	Brain glioma	lncRNA	PCG	CRNDE, a long-noncoding RNA, promotes glioma cell growth and invasion through mTOR signaling. In this study, the upregulation of CRNDE was confirmed in both primary specimens from glioma patients and in vitro with cell lines. Mechanistic studies further revealed that histone acetylation in the promoter region might account for the upregulation of CRNDE, and the level of CRNDE expression could be …	25813405;30134946	expression association
6911	Renal cancer	EGFR-AS1	EGFR	Cancer	Kidney cancer	lncRNA	PCG	Long noncoding RNA EGFR-AS1 promotes cell growth and metastasis via affecting HuR mediated mRNA stability of EGFR in renal cancer.RNA pull-down and mass spectrometry analyses showed that EGFR-AS1 interacted with HuR, which was responsible for the mRNA stability of EGFR. EGFR-AS1 enhances the malignant phenotype of RCC cells by enhancing HuR-mediated mRNA stability of EGFR. First, we analyzed the …	30770799	interact with protein
2535	Ovarian cancer	HOXA11-AS	CTNNB1	Cancer	Ovarian cancer	lncRNA	PCG	Long Non-coding RNA HOXA11 Antisense Promotes Cell Proliferation and Invasion and Predicts Patient Prognosis in Serous Ovarian Cancer.HOXA11as expression in cancer tissue was 77-fold higher than that of noncancerous tissue. These findings highlight the clinical significance of HOXA11as to predicting the prognosis of SOC patients and suggest its potential in promoting tumor aggressiveness via regu…	27737536	expression association
7659	Hepatocellular carcinoma	HOXA11-AS	EZH2	Cancer	Liver cancer	lncRNA	PCG	HOXA11-AS promotes the migration and invasion of hepatocellular carcinoma cells by inhibiting miR-124 expression by binding to EZH2.The relative expression of HOXA11-AS was evaluated in 66 tumor and surrounding normal tissues. The HCC samples showed higher levels of HOXA11-AS in comparison with the corresponding normal tissues (Fig. 1a). Additionally, the relative expression of HOXA11-AS in the h…	31493246	interact with protein
399	Pre-eclampsia	HOXA11-AS	HOXA7	Cardiovascular system disease	Eclampsia	lncRNA	TF	Downregulated lncRNA HOXA11-AS Affects Trophoblast Cell Proliferation and Migration by Regulating RND3 and HOXA7 Expression in PE.In the cytoplasm, HOXA11-AS modulates HOXA7 expression by sponged miR-15b-5p,affecting trophoblast cell proliferation.	30195759	ceRNA or sponge
7947	Oral squamous cell carcinoma	HOXA11-AS	PIM1	Cancer	Oral cavity cancer	lncRNA	PCG	LncRNA HOXA11-AS Promotes Proliferation and Cisplatin Resistance of Oral Squamous Cell Carcinoma by Suppression of miR-214-3p Expression.Drug resistance to platinum limited therapeutic options for oral squamous cell carcinoma (OSCC). In the current study, we investigated the role of lncRNA HOMEOBOX A11 (HOXA11) antisense RNA (HOXA11-AS) in OSCC resistance to cisplatin (CDDP). We used clinical tis…	31275988	ceRNA or sponge
723	Non-small cell lung cancer	HOXA11-AS	SP1	Cancer	Lung cancer	lncRNA	TF	LncRNA HOXA11-AS promotes proliferation and invasion by targeting miR-124 in human non-small cell lung cancer cells;HOXA11-AS functions as a competing endogenous RNA to regulate transcriptional factor Sp1 expression via sponging miR-124	29034803	ceRNA or sponge
909	Clear cell renal cell carcinoma	LUCAT1	AKT1	Cancer	Kidney cancer	lncRNA	PCG	Long Non-Coding RNA LUCAT1 Promotes Proliferation and Invasion in Clear Cell Renal Cell Carcinoma Through AKT/GSK-3beta Signaling Pathway. Mechanistic investigations showed that LUCAT1 induced cell cycle G1 arrest by regulating the expression of cyclin D1, cyclin-dependent kinase 4, and phosphorylated retinoblastoma transcriptional corepressor 1. Moreover, LUCAT1 promoted proliferation and invasi…	30032137	expression association
2457	Esophagus squamous cell carcinoma	LUCAT1	DNMT1	Cancer	Esophageal cancer	lncRNA	PCG	The long noncoding RNA LUCAT1 promotes tumorigenesis by controlling ubiquitination and stability of DNA methyltransferase 1 in esophageal squamous cell carcinoma. LUCAT1 was significantly upregulated in ESCC cell lines and cancer tissue compared with normal cells and adjacent normal tissues.Moreover, LUCAT1 siRNA reduced DNA methyltransferase 1 (DNMT1) protein levels without affecting transcripti…	29247823;30223861	interact with protein
2709	Non-small cell lung cancer	LUCAT1	EZH2	Cancer	Lung cancer	lncRNA	PCG	Long non-coding RNA LUCAT1 is associated with poor prognosis in human non-small lung cancer and regulates cell proliferation via epigenetically repressing p21 and p57 expression.we found that the expression of LUCAT1 was significantly up-regulated in NSCLC tissues compared to non-tumor tissues.We further demonstrated that LUCAT1 was associated with polycomb repressor complexes (PRC2) and that thi…	28423699	interact with protein
7989	Papillary thyroid carcinoma	LUCAT1	HDAC1	Cancer	Thyroid cancer	lncRNA	PCG	LncRNA LUCAT1 as a novel prognostic biomarker for patients with papillary thyroid cancer. This study has been focused on the determination of the role of a specific lncRNA in papillary thyroid cancer. Quantitative reverse transcription PCR was performed to detect the expression levels of 84 lncRNAs in 61 papillary thyroid carcinoma tissues and their adjacent non-tumor tissues. The highest fold-ch…	31591432	expression association
7365	Breast cancer	LUCAT1	SOX2	Cancer	Breast cancer	lncRNA	TF	Highly up-regulated in breast cancer tissues and cell lines. Over-expression of lnc-LUCAT1 enhanced cell proliferation, migration and invasion in breast cancer cell lines. Moreover, lnc-LUCAT1 was found to be a target of miR-7-5p. There was a negative correlation between lnc-LUCAT1 and miR-7-5p. The reduction of miR-7-5p was required in the augmentation of breast cancer development induced by lnc…	31635802	ceRNA or sponge
7957	Malignant glioma	MELTF-AS1	MMP14	Cancer	Brain glioma	lncRNA	PCG	MFI2-AS1 regulates the aggressive phenotypes in glioma by modulating MMP14 via a positive feedback loop.The quantitative Real Time PCR (qPCR) assay was used to assess the level of MFI2-AS1, matrix metalloproteinase 14 (MMP14), and miR-485-5p in glioma tissues and cell lines. The growth of glioma cell was analyzed using the 3-(4,5-dimethyl thiazol-2-yl)-2,5-diphenyl tetrazolium bromide (MTT) assay…	31298339	ceRNA or sponge
