# Supplementary material for: Transcriptomic Signature of 3D Hierarchical Porous Chip Enriched Exosomes for Early Detection and Progression Monitoring of Hepatocellular Carcinoma
Source: Adv Sci (Weinh). 2024 Feb 7;11(14):2305204. doi: 10.1002/advs.202305204 (PMC11005692; doi:10.1002/advs.202305204)
Supplement: Supplementary file 4 — Supporting Table 3 [file ADVS-11-2305204-s001.xlsx]

## Sheet: 预测gProfiler_hsapiens_2023-7-17 
source	term_name	term_id	highlighted	adjusted_p_value	negative_log10_of_adjusted_p_value	term_size	query_size	intersection_size	effective_domain_size	intersections
GO:MF	sequence-specific DNA binding	GO:0043565	TRUE	4.7957e-60	59.3191	1672	308	133	20195	NANOG,OTX2,SMAD1,SMAD4,SOX17,SP1,THAP11,HAND1,CHD7,EHMT2,WIZ,POU5F1,UBTF,CIITA,CTCF,TCF7L2,YY1,E2F6,TFAP2C,E2F1,NR2C2,JUN,SMARCB1,MAX,JUNB,SPI1,IRF4,TCF12,PAX5,TAF1,FOXA1,HDAC2,ELF1,FOSL1,GATA3,THAP1,STAT3,TBP,MYC,CEBPB,EBF1,CHD2,MAFF,MAFK,NRF1,KDM5B,RBBP5,ATF2,NFATC1,NFIC,TEAD4,FOXM1,FOS,ELK1,ZKSCAN1,MAZ,ATF1,HDAC6,SUZ12,NSD2,NR2F2,PBX3,SMAD2,SMAD3,MITF,ERG,TP63,ETS1,RELA,NFKB1,TP53,PPARG,CDX2,G…
GO:MF	sequence-specific double-stranded DNA binding	GO:1990837	FALSE	1.01532e-57	56.9934	1566	308	127	20195	NANOG,OTX2,SMAD1,SMAD4,SOX17,SP1,THAP11,HAND1,CHD7,EHMT2,WIZ,POU5F1,UBTF,CIITA,CTCF,TCF7L2,YY1,E2F6,TFAP2C,E2F1,NR2C2,JUN,SMARCB1,MAX,JUNB,SPI1,IRF4,TCF12,PAX5,TAF1,FOXA1,ELF1,FOSL1,GATA3,THAP1,STAT3,TBP,MYC,CEBPB,EBF1,CHD2,MAFF,MAFK,NRF1,KDM5B,RBBP5,ATF2,NFATC1,NFIC,TEAD4,FOXM1,FOS,ELK1,ZKSCAN1,MAZ,ATF1,HDAC6,SUZ12,NR2F2,PBX3,SMAD2,SMAD3,MITF,ERG,TP63,ETS1,RELA,NFKB1,TP53,PPARG,CDX2,GATA6,HNF4A,…
GO:MF	double-stranded DNA binding	GO:0003690	FALSE	2.04902e-56	55.6885	1667	308	129	20195	NANOG,OTX2,SMAD1,SMAD4,SOX17,SP1,THAP11,HAND1,CHD7,EHMT2,WIZ,POU5F1,UBTF,CIITA,CTCF,TCF7L2,YY1,E2F6,TFAP2C,E2F1,NR2C2,JUN,SMARCB1,MAX,JUNB,SPI1,IRF4,TCF12,PAX5,TAF1,FOXA1,ELF1,FOSL1,GATA3,THAP1,STAT3,TBP,MYC,CEBPB,EBF1,SMC3,CHD2,MAFF,MAFK,NRF1,KDM5B,RBBP5,ATF2,NFATC1,NFIC,TEAD4,FOXM1,FOS,ELK1,ZKSCAN1,MAZ,ATF1,HDAC6,SUZ12,NR2F2,PBX3,SMAD2,SMAD3,MITF,ERG,TP63,ETS1,RELA,NFKB1,TP53,PPARG,CDX2,GATA6,H…
GO:MF	transcription cis-regulatory region binding	GO:0000976	FALSE	8.435e-56	55.0739	1508	308	123	20195	NANOG,OTX2,SMAD1,SMAD4,SOX17,SP1,THAP11,HAND1,CHD7,EHMT2,WIZ,POU5F1,UBTF,CIITA,CTCF,TCF7L2,YY1,E2F6,TFAP2C,E2F1,NR2C2,JUN,SMARCB1,MAX,JUNB,SPI1,IRF4,TCF12,PAX5,TAF1,FOXA1,ELF1,FOSL1,GATA3,THAP1,STAT3,TBP,MYC,CEBPB,EBF1,CHD2,MAFF,MAFK,NRF1,RBBP5,ATF2,NFATC1,NFIC,TEAD4,FOXM1,FOS,ELK1,ZKSCAN1,MAZ,ATF1,HDAC6,SUZ12,NR2F2,PBX3,SMAD2,SMAD3,MITF,ERG,TP63,ETS1,RELA,NFKB1,TP53,PPARG,CDX2,GATA6,HNF4A,EOMES,…
GO:MF	transcription regulatory region nucleic acid binding	GO:0001067	FALSE	9.80289e-56	55.0086	1510	308	123	20195	NANOG,OTX2,SMAD1,SMAD4,SOX17,SP1,THAP11,HAND1,CHD7,EHMT2,WIZ,POU5F1,UBTF,CIITA,CTCF,TCF7L2,YY1,E2F6,TFAP2C,E2F1,NR2C2,JUN,SMARCB1,MAX,JUNB,SPI1,IRF4,TCF12,PAX5,TAF1,FOXA1,ELF1,FOSL1,GATA3,THAP1,STAT3,TBP,MYC,CEBPB,EBF1,CHD2,MAFF,MAFK,NRF1,RBBP5,ATF2,NFATC1,NFIC,TEAD4,FOXM1,FOS,ELK1,ZKSCAN1,MAZ,ATF1,HDAC6,SUZ12,NR2F2,PBX3,SMAD2,SMAD3,MITF,ERG,TP63,ETS1,RELA,NFKB1,TP53,PPARG,CDX2,GATA6,HNF4A,EOMES,…
GO:MF	RNA polymerase II cis-regulatory region sequence-specific DNA binding	GO:0000978	FALSE	4.18288e-55	54.3785	1196	308	111	20195	NANOG,OTX2,SMAD1,SMAD4,SOX17,SP1,THAP11,HAND1,CHD7,WIZ,POU5F1,CTCF,TCF7L2,YY1,E2F6,TFAP2C,E2F1,NR2C2,JUN,MAX,JUNB,SPI1,IRF4,TCF12,PAX5,FOXA1,ELF1,FOSL1,GATA3,THAP1,STAT3,TBP,MYC,CEBPB,EBF1,CHD2,MAFF,MAFK,NRF1,ATF2,NFATC1,NFIC,TEAD4,FOS,ELK1,ZKSCAN1,MAZ,ATF1,HDAC6,SUZ12,NR2F2,PBX3,SMAD2,SMAD3,MITF,ERG,TP63,ETS1,RELA,NFKB1,TP53,PPARG,CDX2,GATA6,HNF4A,EOMES,SMAD5,PBX1,TFAP4,EGR2,SOX2,KLF4,NKX2-1,PGR…
GO:MF	cis-regulatory region sequence-specific DNA binding	GO:0000987	FALSE	2.34515e-54	53.6298	1216	308	111	20195	NANOG,OTX2,SMAD1,SMAD4,SOX17,SP1,THAP11,HAND1,CHD7,WIZ,POU5F1,CTCF,TCF7L2,YY1,E2F6,TFAP2C,E2F1,NR2C2,JUN,MAX,JUNB,SPI1,IRF4,TCF12,PAX5,FOXA1,ELF1,FOSL1,GATA3,THAP1,STAT3,TBP,MYC,CEBPB,EBF1,CHD2,MAFF,MAFK,NRF1,ATF2,NFATC1,NFIC,TEAD4,FOS,ELK1,ZKSCAN1,MAZ,ATF1,HDAC6,SUZ12,NR2F2,PBX3,SMAD2,SMAD3,MITF,ERG,TP63,ETS1,RELA,NFKB1,TP53,PPARG,CDX2,GATA6,HNF4A,EOMES,SMAD5,PBX1,TFAP4,EGR2,SOX2,KLF4,NKX2-1,PGR…
GO:MF	DNA binding	GO:0003677	FALSE	1.02947e-51	50.9874	2524	308	149	20195	NANOG,OTX2,SMAD1,SMAD4,SOX17,SP1,THAP11,HAND1,CHD8,CHD7,EHMT2,WIZ,POU5F1,UBTF,CIITA,CTCF,TCF7L2,YY1,E2F6,TFAP2C,E2F1,NR2C2,JUN,SMARCB1,MAX,JUNB,SPI1,IRF4,TCF12,PAX5,TAF1,FOXA1,EP300,HDAC2,ELF1,FOSL1,GATA3,THAP1,STAT3,WRNIP1,TBP,MYC,CEBPB,GTF2F1,EBF1,SMC3,CHD2,MAFF,MAFK,NRF1,KDM5B,RBBP5,ATF2,NFATC1,NFIC,TEAD4,FOXM1,FOS,ELK1,SIN3A,ZKSCAN1,ARID3A,MAZ,ATF1,HDAC6,CHD4,SUZ12,SIRT6,SETDB1,NSD2,NR2F2,PBX…
GO:MF	RNA polymerase II transcription regulatory region sequence-specific DNA binding	GO:0000977	FALSE	1.98951e-51	50.7013	1411	308	115	20195	NANOG,OTX2,SMAD1,SMAD4,SOX17,SP1,THAP11,HAND1,CHD7,EHMT2,WIZ,POU5F1,CTCF,TCF7L2,YY1,E2F6,TFAP2C,E2F1,NR2C2,JUN,MAX,JUNB,SPI1,IRF4,TCF12,PAX5,TAF1,FOXA1,ELF1,FOSL1,GATA3,THAP1,STAT3,TBP,MYC,CEBPB,EBF1,CHD2,MAFF,MAFK,NRF1,ATF2,NFATC1,NFIC,TEAD4,FOXM1,FOS,ELK1,ZKSCAN1,MAZ,ATF1,HDAC6,SUZ12,NR2F2,PBX3,SMAD2,SMAD3,MITF,ERG,TP63,ETS1,RELA,NFKB1,TP53,PPARG,CDX2,GATA6,HNF4A,EOMES,SMAD5,PBX1,TFAP4,EGR2,SOX…
GO:MF	transcription regulator activity	GO:0140110	TRUE	1.02999e-49	48.9872	1936	308	130	20195	NANOG,OTX2,SMAD1,SMAD4,SOX17,SP1,THAP11,HAND1,WIZ,POU5F1,CIITA,CTCF,TCF7L2,YY1,E2F6,TFAP2C,E2F1,NR2C2,JUN,SMARCB1,MAX,JUNB,SPI1,IRF4,TCF12,PAX5,FOXA1,EP300,ELF1,FOSL1,GATA3,THAP1,STAT3,MYC,CEBPB,EBF1,MAFF,MAFK,NRF1,KDM5B,ATF2,NFATC1,NFIC,TEAD4,FOXM1,FOS,ELK1,SIN3A,ZKSCAN1,ARID3A,MAZ,ATF1,SIRT6,NR2F2,PBX3,SMAD2,SMAD3,MITF,ERG,TP63,ETS1,RELA,NFKB1,TP53,PPARG,CDX2,GATA6,HNF4A,EOMES,SMARCA4,SMAD5,PBX…
GO:MF	DNA-binding transcription activator activity	GO:0001216	FALSE	3.69707e-47	46.4321	475	308	71	20195	OTX2,SMAD1,SMAD4,SOX17,SP1,THAP11,HAND1,YY1,TFAP2C,E2F1,NR2C2,JUN,JUNB,SPI1,IRF4,TCF12,PAX5,FOXA1,ELF1,FOSL1,GATA3,STAT3,MYC,CEBPB,MAFF,NRF1,ATF2,NFATC1,NFIC,TEAD4,FOS,ELK1,ATF1,PBX3,SMAD2,SMAD3,MITF,ERG,TP63,ETS1,RELA,NFKB1,TP53,HNF4A,PBX1,TFAP4,EGR2,SOX2,KLF4,PGR,ETV1,CEBPG,GMEB2,HINFP,HOXA10,IRX3,KLF5,FOXD2,HOXA13,NKX2-2,MYOD1,EPAS1,PPARA,ZNF750,HIF1A,ELK3,TCF21,GATA4,RFX5,CLOCK,BNC1
GO:MF	DNA-binding transcription activator activity, RNA polymerase II-specific	GO:0001228	FALSE	4.17961e-45	44.3789	471	308	69	20195	OTX2,SMAD1,SMAD4,SOX17,SP1,THAP11,HAND1,YY1,TFAP2C,NR2C2,JUN,JUNB,SPI1,IRF4,TCF12,PAX5,FOXA1,ELF1,FOSL1,GATA3,STAT3,MYC,CEBPB,MAFF,NRF1,ATF2,NFATC1,NFIC,TEAD4,FOS,ELK1,ATF1,PBX3,SMAD2,SMAD3,MITF,ERG,TP63,ETS1,RELA,NFKB1,TP53,HNF4A,PBX1,TFAP4,EGR2,SOX2,KLF4,PGR,ETV1,CEBPG,GMEB2,HINFP,HOXA10,IRX3,KLF5,FOXD2,HOXA13,NKX2-2,MYOD1,EPAS1,PPARA,ZNF750,HIF1A,ELK3,TCF21,GATA4,RFX5,CLOCK
GO:MF	DNA-binding transcription factor activity	GO:0003700	FALSE	6.23208e-45	44.2054	1415	308	108	20195	NANOG,OTX2,SMAD1,SMAD4,SOX17,SP1,THAP11,HAND1,WIZ,POU5F1,CTCF,TCF7L2,YY1,E2F6,TFAP2C,E2F1,NR2C2,JUN,MAX,JUNB,SPI1,IRF4,TCF12,PAX5,FOXA1,ELF1,FOSL1,GATA3,THAP1,STAT3,MYC,CEBPB,EBF1,MAFF,MAFK,NRF1,ATF2,NFATC1,NFIC,TEAD4,FOXM1,FOS,ELK1,ZKSCAN1,MAZ,ATF1,NR2F2,PBX3,SMAD2,SMAD3,MITF,ERG,TP63,ETS1,RELA,NFKB1,TP53,PPARG,CDX2,GATA6,HNF4A,EOMES,SMAD5,PBX1,TFAP4,EGR2,SOX2,KLF4,NKX2-1,PGR,ESR2,KLF1,ETV1,ZC3H…
GO:MF	DNA-binding transcription factor activity, RNA polymerase II-specific	GO:0000981	FALSE	1.0831e-44	43.9653	1364	308	106	20195	NANOG,OTX2,SMAD1,SMAD4,SOX17,SP1,THAP11,HAND1,WIZ,POU5F1,CTCF,TCF7L2,YY1,E2F6,TFAP2C,E2F1,NR2C2,JUN,MAX,JUNB,SPI1,IRF4,TCF12,PAX5,FOXA1,ELF1,FOSL1,GATA3,THAP1,STAT3,MYC,CEBPB,EBF1,MAFF,MAFK,NRF1,ATF2,NFATC1,NFIC,TEAD4,FOXM1,FOS,ELK1,ZKSCAN1,MAZ,ATF1,NR2F2,PBX3,SMAD2,SMAD3,MITF,ERG,TP63,ETS1,RELA,NFKB1,TP53,PPARG,CDX2,GATA6,HNF4A,EOMES,SMAD5,PBX1,TFAP4,EGR2,SOX2,KLF4,NKX2-1,PGR,ESR2,KLF1,ETV1,ZC3H…
GO:MF	transcription factor binding	GO:0008134	FALSE	3.92277e-40	39.4064	599	308	71	20195	SMAD4,SOX17,SP1,HAND1,EHMT2,WIZ,POU5F1,CIITA,CTCF,TCF7L2,YY1,E2F1,JUN,SMARCB1,MAX,SPI1,TCF12,TAF1,FOXA1,EP300,HDAC2,GATA3,STAT3,TBP,MYC,CEBPB,GTF2F1,ATF2,NFATC1,CBX3,FOS,ELK1,SIN3A,HDAC6,CHD4,SUZ12,SMAD2,SMAD3,ETS1,RELA,TP53,PPARG,GATA6,HNF4A,EOMES,SMARCA4,PBX1,EGR2,KLF4,NKX2-1,PGR,NCOA3,NRIP1,HIRA,CEBPG,KLF5,ETS2,TBXT,TEAD2,MYOD1,EPAS1,PPARA,HIF1A,ARNT,PSIP1,TCF21,GATA4,BCL10,DCAF13,TRIP12,THRAP3
GO:MF	DNA-binding transcription factor binding	GO:0140297	FALSE	2.96899e-35	34.5274	489	308	61	20195	SMAD4,SOX17,SP1,HAND1,POU5F1,CIITA,TCF7L2,YY1,E2F1,JUN,SMARCB1,MAX,SPI1,TCF12,TAF1,EP300,HDAC2,GATA3,STAT3,TBP,MYC,CEBPB,ATF2,NFATC1,FOS,ELK1,SIN3A,CHD4,SMAD2,SMAD3,ETS1,RELA,TP53,PPARG,GATA6,HNF4A,EOMES,SMARCA4,PBX1,EGR2,KLF4,NKX2-1,NCOA3,NRIP1,HIRA,CEBPG,KLF5,ETS2,TBXT,MYOD1,EPAS1,PPARA,HIF1A,ARNT,PSIP1,TCF21,GATA4,BCL10,DCAF13,TRIP12,THRAP3
GO:MF	RNA polymerase II-specific DNA-binding transcription factor binding	GO:0061629	FALSE	3.62057e-32	31.4412	353	308	51	20195	SMAD4,SOX17,SP1,HAND1,POU5F1,TCF7L2,JUN,SMARCB1,SPI1,TAF1,EP300,HDAC2,GATA3,STAT3,TBP,CEBPB,ATF2,NFATC1,FOS,ELK1,SIN3A,CHD4,SMAD2,SMAD3,ETS1,RELA,TP53,PPARG,GATA6,HNF4A,EOMES,SMARCA4,EGR2,KLF4,NKX2-1,NCOA3,NRIP1,HIRA,ETS2,TBXT,MYOD1,EPAS1,PPARA,HIF1A,ARNT,TCF21,GATA4,BCL10,DCAF13,TRIP12,THRAP3
GO:MF	chromatin binding	GO:0003682	TRUE	3.70383e-32	31.4313	597	308	63	20195	SMAD4,CHD8,CHD7,EHMT2,UBTF,CTCF,YY1,JUN,SMARCB1,SPI1,FOXA1,EP300,HDAC2,STAT3,CEBPB,GTF2F1,SMC3,CHD2,ATF2,CBX3,FOS,ELK1,SIN3A,ARID3A,CHD4,SUZ12,SIRT6,SETDB1,NSD2,SMAD2,SMAD3,MITF,STAG1,ERG,TP63,RELA,NFKB1,TP53,PPARG,GATA6,HNF4A,EOMES,SMARCA4,EGR2,KLF4,MBD3,ASF1A,HIRA,RING1,HINFP,NIPBL,MYOD1,ZNF750,EZH1,BRD4,PSIP1,JARID2,SFMBT2,TNRC18,CLOCK,TSPYL5,SMARCC2,UPF1
GO:MF	nucleic acid binding	GO:0003676	FALSE	3.47284e-29	28.4593	5476	308	181	20195	NANOG,OTX2,SMAD1,SMAD4,SOX17,SP1,THAP11,HAND1,CHD8,CHD7,EHMT2,WIZ,POU5F1,UBTF,CIITA,CTCF,TCF7L2,YY1,E2F6,TFAP2C,E2F1,NR2C2,JUN,SMARCB1,MAX,JUNB,SPI1,IRF4,TCF12,PAX5,TAF1,FOXA1,EP300,HDAC2,ELF1,FOSL1,GATA3,THAP1,STAT3,WRNIP1,TBP,MYC,CEBPB,GTF2F1,EBF1,SMC3,CHD2,MAFF,MAFK,NRF1,KDM5B,RBBP5,ATF2,NFATC1,NFIC,TEAD4,FOXM1,FOS,ELK1,SIN3A,ZKSCAN1,ARID3A,MAZ,ATF1,HDAC6,CHD4,SUZ12,SIRT6,SETDB1,NSD2,NR2F2,PBX…
GO:MF	transcription coregulator binding	GO:0001221	FALSE	5.54551e-22	21.2561	115	308	27	20195	SMAD4,SP1,HAND1,EHMT2,WIZ,CTCF,EP300,GATA3,MYC,NFATC1,CBX3,FOS,HDAC6,CHD4,SUZ12,SMAD3,ETS1,RELA,PPARG,GATA6,SMARCA4,PBX1,PGR,TEAD2,EPAS1,PPARA,HIF1A
GO:MF	protein binding	GO:0005515	FALSE	6.48353e-20	19.1882	14881	308	292	20195	NANOG,OTX2,SMAD1,SMAD4,SOX17,SP1,THAP11,HAND1,CHD8,CHD7,EHMT2,WIZ,POU5F1,UBTF,CIITA,CTCF,TCF7L2,YY1,E2F6,TFAP2C,E2F1,NR2C2,JUN,SMARCB1,MAX,JUNB,SPI1,IRF4,TCF12,PAX5,TAF1,FOXA1,EP300,HDAC2,ELF1,FOSL1,GATA3,THAP1,STAT3,WRNIP1,TBP,MYC,CEBPB,GTF2F1,EBF1,SMC3,CHD2,MAFF,MAFK,NRF1,KDM5B,RBBP5,ATF2,NFATC1,NFIC,TEAD4,CBX3,FOXM1,FOS,ELK1,SIN3A,ZKSCAN1,ARID3A,MAZ,ATF1,HDAC6,CHD4,SUZ12,SIRT6,SETDB1,NSD2,NR2F…
GO:MF	DNA-binding transcription repressor activity	GO:0001217	FALSE	7.50359e-19	18.1247	329	308	37	20195	NANOG,THAP11,HAND1,POU5F1,CTCF,YY1,E2F6,TFAP2C,JUN,MAX,SPI1,GATA3,THAP1,MYC,CEBPB,MAFK,SMAD3,MITF,RELA,NFKB1,TP53,PPARG,CDX2,SMAD5,ZC3H8,ERF,HINFP,IRX3,NFIL3,NR2F1,ETS2,PPARA,ZNF750,ELK3,TCF21,ZBTB6,ZGPAT
GO:MF	heterocyclic compound binding	GO:1901363	FALSE	1.287e-18	17.8904	7455	308	195	20195	NANOG,OTX2,SMAD1,SMAD4,SOX17,SP1,THAP11,HAND1,CHD8,CHD7,EHMT2,WIZ,POU5F1,UBTF,CIITA,CTCF,TCF7L2,YY1,E2F6,TFAP2C,E2F1,NR2C2,JUN,SMARCB1,MAX,JUNB,SPI1,IRF4,TCF12,PAX5,TAF1,FOXA1,EP300,HDAC2,ELF1,FOSL1,GATA3,THAP1,STAT3,WRNIP1,TBP,MYC,CEBPB,GTF2F1,EBF1,SMC3,CHD2,MAFF,MAFK,NRF1,KDM5B,RBBP5,ATF2,NFATC1,NFIC,TEAD4,FOXM1,FOS,ELK1,SIN3A,ZKSCAN1,ARID3A,MAZ,ATF1,HDAC6,CHD4,SUZ12,SIRT6,SETDB1,NSD2,NR2F2,PBX…
GO:MF	organic cyclic compound binding	GO:0097159	FALSE	1.57649e-18	17.8023	7529	308	196	20195	NANOG,OTX2,SMAD1,SMAD4,SOX17,SP1,THAP11,HAND1,CHD8,CHD7,EHMT2,WIZ,POU5F1,UBTF,CIITA,CTCF,TCF7L2,YY1,E2F6,TFAP2C,E2F1,NR2C2,JUN,SMARCB1,MAX,JUNB,SPI1,IRF4,TCF12,PAX5,TAF1,FOXA1,EP300,HDAC2,ELF1,FOSL1,GATA3,THAP1,STAT3,WRNIP1,TBP,MYC,CEBPB,GTF2F1,EBF1,SMC3,CHD2,MAFF,MAFK,NRF1,KDM5B,RBBP5,ATF2,NFATC1,NFIC,TEAD4,FOXM1,FOS,ELK1,SIN3A,ZKSCAN1,ARID3A,MAZ,ATF1,HDAC6,CHD4,SUZ12,SIRT6,SETDB1,NSD2,NR2F2,PBX…
GO:MF	DNA-binding transcription repressor activity, RNA polymerase II-specific	GO:0001227	FALSE	4.08953e-18	17.3883	324	308	36	20195	NANOG,THAP11,HAND1,POU5F1,CTCF,YY1,E2F6,TFAP2C,JUN,MAX,SPI1,GATA3,THAP1,MYC,CEBPB,MAFK,MITF,RELA,NFKB1,TP53,PPARG,CDX2,SMAD5,ZC3H8,ERF,HINFP,IRX3,NFIL3,NR2F1,ETS2,PPARA,ZNF750,ELK3,TCF21,ZBTB6,ZGPAT
GO:MF	transcription coactivator binding	GO:0001223	FALSE	5.47824e-11	10.2614	46	308	13	20195	SMAD4,EP300,GATA3,NFATC1,SMAD3,RELA,PPARG,GATA6,PGR,TEAD2,EPAS1,PPARA,HIF1A
GO:MF	chromatin DNA binding	GO:0031490	FALSE	1.26035e-10	9.89951	119	308	18	20195	CTCF,SMARCB1,EP300,HDAC2,STAT3,CEBPB,CHD4,SUZ12,SIRT6,SMAD3,RELA,EOMES,SMARCA4,KLF4,MBD3,MYOD1,CLOCK,SMARCC2
GO:MF	promoter-specific chromatin binding	GO:1990841	FALSE	4.46824e-09	8.34986	63	308	13	20195	CHD7,EHMT2,HDAC2,GTF2F1,ATF2,SUZ12,SETDB1,SMAD3,TP53,KLF4,NIPBL,MYOD1,ZNF750
GO:MF	core promoter sequence-specific DNA binding	GO:0001046	FALSE	1.45881e-08	7.836	43	308	11	20195	UBTF,SMARCB1,TAF1,TBP,MYC,CEBPB,FOS,RELA,TP53,SMARCA4,AGO1
GO:MF	binding	GO:0005488	FALSE	2.36771e-08	7.62567	18338	308	306	20195	NANOG,OTX2,SMAD1,SMAD4,SOX17,SP1,THAP11,HAND1,CHD8,CHD7,EHMT2,WIZ,POU5F1,UBTF,CIITA,CTCF,TCF7L2,YY1,E2F6,TFAP2C,E2F1,NR2C2,JUN,SMARCB1,MAX,JUNB,SPI1,IRF4,TCF12,PAX5,TAF1,FOXA1,EP300,HDAC2,ELF1,FOSL1,GATA3,THAP1,STAT3,WRNIP1,TBP,MYC,CEBPB,GTF2F1,EBF1,SMC3,CHD2,MAFF,MAFK,NRF1,KDM5B,RBBP5,ATF2,NFATC1,NFIC,TEAD4,CBX3,FOXM1,FOS,ELK1,SIN3A,ZKSCAN1,ARID3A,MAZ,ATF1,HDAC6,CHD4,SUZ12,SIRT6,SETDB1,NSD2,NR2F…
GO:MF	E-box binding	GO:0070888	FALSE	6.81219e-08	7.16671	49	308	11	20195	MAX,TCF12,GATA3,MYC,MITF,PPARG,TFAP4,MYOD1,HIF1A,TCF21,CLOCK
GO:MF	histone binding	GO:0042393	FALSE	2.16902e-07	6.66374	257	308	21	20195	CHD8,CHD7,TAF1,CHD2,KDM5B,RBBP5,CBX3,CHD4,SUZ12,SMARCA4,ASF1A,HIRA,HINFP,WDR5,EZH1,BRD4,JARID2,SFMBT2,TSPYL5,SMARCC2,NASP
GO:MF	histone modifying activity	GO:0140993	TRUE	8.79853e-07	6.05559	177	308	17	20195	EHMT2,TAF1,EP300,HDAC2,KDM5B,ATF2,HDAC6,SUZ12,SIRT6,SETDB1,NSD2,NCOA3,WDR5,EZH1,JARID2,SETDB2,CLOCK
GO:MF	SMAD binding	GO:0046332	FALSE	1.01887e-06	5.99188	78	308	12	20195	SMAD1,SMAD4,YY1,JUN,TCF12,FOS,SMAD2,SMAD3,PPARG,SMAD5,GATA4,SMAD7
GO:MF	enzyme binding	GO:0019899	FALSE	1.33132e-06	5.87572	2093	308	67	20195	SMAD1,SP1,HAND1,WIZ,POU5F1,TCF7L2,E2F1,JUN,SPI1,HDAC2,STAT3,TBP,CEBPB,GTF2F1,ATF2,NFATC1,CBX3,FOXM1,HDAC6,CHD4,SMAD2,SMAD3,RELA,TP53,PPARG,GATA6,SMARCA4,SMAD5,TFAP4,EGR2,NKX2-1,AGO1,PGR,ESR2,NCOA3,NRIP1,SUMO2,HINFP,HOXA10,NIPBL,MYOD1,PPARA,HIF1A,BRD4,TCF21,GATA4,XRCC5,CPNE3,CASP1,EXOC5,BCL10,AP1G1,RIN1,SMAD7,SAE1,FAM49B,CHM,CAV1,FZD6,TRADD,RGS4,RIN3,RAB7A,RPS6,TNPO1,FGD5,RANGAP1
GO:MF	nuclear receptor binding	GO:0016922	FALSE	1.9603e-06	5.70768	141	308	15	20195	TCF7L2,TAF1,EP300,CEBPB,SMAD3,PPARG,SMARCA4,NCOA3,NRIP1,MYOD1,HIF1A,TCF21,DCAF13,TRIP12,THRAP3
GO:MF	nuclear receptor activity	GO:0004879	FALSE	2.38052e-06	5.62333	52	308	10	20195	NR2C2,STAT3,NR2F2,PPARG,HNF4A,PGR,ESR2,NR2F1,PPARA,ARNT
GO:MF	ligand-activated transcription factor activity	GO:0098531	FALSE	2.38052e-06	5.62333	52	308	10	20195	NR2C2,STAT3,NR2F2,PPARG,HNF4A,PGR,ESR2,NR2F1,PPARA,ARNT
GO:MF	histone deacetylase binding	GO:0042826	FALSE	3.67923e-06	5.43424	126	308	14	20195	SP1,SPI1,HDAC2,CEBPB,HDAC6,CHD4,RELA,TP53,TFAP4,NRIP1,HOXA10,NIPBL,HIF1A,TCF21
GO:MF	protein domain specific binding	GO:0019904	FALSE	1.12444e-05	4.94906	690	308	32	20195	SP1,CHD8,EHMT2,TCF7L2,TCF12,FOXA1,GATA3,GTF2F1,EBF1,ATF2,CBX3,SMAD2,TP63,RELA,TP53,PPARG,EGR2,NCOA3,NIPBL,ETS2,TEAD2,PPARA,HIF1A,CASP1,BCL10,GNG12,CADM1,TRADD,SRSF7,HNRNPA1,SRSF9,KHDRBS2
GO:MF	I-SMAD binding	GO:0070411	FALSE	1.46315e-05	4.83471	14	308	6	20195	SMAD1,SMAD4,SMAD2,SMAD3,SMAD5,SMAD7
GO:MF	transcription coregulator activity	GO:0003712	FALSE	2.42598e-05	4.61511	532	308	27	20195	CIITA,SMARCB1,IRF4,EP300,KDM5B,ELK1,SIN3A,ARID3A,SIRT6,ETS1,NFKB1,SMARCA4,PBX1,GPS2,NCOA3,NRIP1,HIRA,EZH1,BRD4,PSIP1,SFMBT2,CCDC124,BCL10,NMI,SMARCC2,CCAR1,THRAP3
GO:MF	p53 binding	GO:0002039	FALSE	5.38007e-05	4.26921	71	308	10	20195	CHD8,EHMT2,SMARCB1,TAF1,EP300,TP63,TP53,SMARCA4,HIF1A,BRD4
GO:MF	bHLH transcription factor binding	GO:0043425	FALSE	0.000155133	3.8093	31	308	7	20195	SP1,HAND1,TCF12,SMAD3,KLF5,MYOD1,TCF21
GO:MF	NFAT protein binding	GO:0051525	FALSE	0.000350009	3.45592	6	308	4	20195	SPI1,GATA6,PPARA,GATA4
GO:MF	transcription coactivator activity	GO:0003713	FALSE	0.000354518	3.45036	297	308	18	20195	CIITA,SMARCB1,IRF4,EP300,ELK1,SIN3A,ETS1,SMARCA4,GPS2,NCOA3,NRIP1,BRD4,PSIP1,CCDC124,BCL10,SMARCC2,CCAR1,THRAP3
GO:MF	protein dimerization activity	GO:0046983	FALSE	0.000369671	3.43218	1099	308	39	20195	SMAD4,SP1,HAND1,E2F6,E2F1,MAX,TCF12,TAF1,THAP1,STAT3,MYC,CEBPB,SMC3,NRF1,ATF2,ATF1,SIRT6,NR2F2,SMAD3,MITF,RELA,TP53,HNF4A,TFAP4,NCOA3,MYOD1,EPAS1,HIF1A,ARNT,TCF21,MICU1,IL12A,SAE1,CAV1,CLOCK,CADM1,AHRR,ABCD3,DGCR8
GO:MF	R-SMAD binding	GO:0070412	FALSE	0.000576615	3.23911	24	308	6	20195	SMAD4,JUN,FOS,SMAD2,SMAD3,PPARG
GO:MF	protein-containing complex binding	GO:0044877	FALSE	0.000769138	3.114	1311	308	43	20195	SMAD4,WIZ,CIITA,SMARCB1,MAX,HDAC2,MYC,GTF2F1,SMC3,ATF2,FOS,SIN3A,ATF1,HDAC6,CHD4,SIRT6,SMAD3,TP53,SMARCA4,MBD3,HIRA,NIPBL,PPARA,BRD4,GUF1,SRRT,XRCC5,BCL10,SMAD7,FAM49B,ERCC8,CAV1,COL5A3,SMARCC2,TRADD,GAS7,MYH15,NASP,RAB7A,GTPBP4,CORO1B,UPF1,EIF4A3
GO:MF	ubiquitin-like protein ligase binding	GO:0044389	FALSE	0.000823669	3.08425	315	308	18	20195	POU5F1,JUN,CEBPB,HDAC6,SMAD2,SMAD3,RELA,TP53,SMAD5,EGR2,SUMO2,MYOD1,HIF1A,XRCC5,BCL10,SMAD7,FZD6,RANGAP1
GO:MF	zinc ion binding	GO:0008270	TRUE	0.00085083	3.07016	838	308	32	20195	THAP11,EHMT2,CTCF,NR2C2,EP300,GATA3,THAP1,KDM5B,HDAC6,CHD4,SIRT6,SETDB1,NR2F2,SMAD3,TP53,PPARG,GATA6,HNF4A,KLF4,PGR,ESR2,NR2F1,PPARA,GATA4,SETDB2,MMP19,CPZ,TRIP12,UPF1,SRSF7,ZNF184,CNBP
GO:MF	histone methyltransferase activity	GO:0042054	FALSE	0.000905681	3.04302	56	308	8	20195	EHMT2,SUZ12,SETDB1,NSD2,WDR5,EZH1,JARID2,SETDB2
GO:MF	histone H3 methyltransferase activity	GO:0140938	FALSE	0.00116387	2.9341	41	308	7	20195	EHMT2,SETDB1,NSD2,WDR5,EZH1,JARID2,SETDB2
GO:MF	ubiquitin protein ligase binding	GO:0031625	FALSE	0.00156162	2.80642	297	308	17	20195	POU5F1,JUN,HDAC6,SMAD2,SMAD3,RELA,TP53,SMAD5,EGR2,SUMO2,MYOD1,HIF1A,XRCC5,BCL10,SMAD7,FZD6,RANGAP1
GO:MF	RNA polymerase II core promoter sequence-specific DNA binding	GO:0000979	FALSE	0.00351055	2.45462	19	308	5	20195	TAF1,TBP,CEBPB,FOS,RELA
GO:MF	nucleosome binding	GO:0031491	FALSE	0.00449041	2.34771	69	308	8	20195	SMARCB1,HDAC2,CHD4,SIRT6,SMARCA4,MBD3,HIRA,SMARCC2
GO:MF	protein methyltransferase activity	GO:0008276	FALSE	0.00512952	2.28992	92	308	9	20195	EHMT2,SUZ12,SETDB1,NSD2,WDR5,EZH1,JARID2,SETDB2,PCMT1
GO:MF	general transcription initiation factor binding	GO:0140296	FALSE	0.00600034	2.22182	52	308	7	20195	JUN,TAF1,TBP,GTF2F1,RELA,TP53,BCL10
GO:MF	miRNA binding	GO:0035198	TRUE	0.00603813	2.2191	35	308	6	20195	POU5F1,SOX2,AGO1,DDX21,ZC3H7B,HNRNPA1
GO:MF	co-SMAD binding	GO:0070410	FALSE	0.00724832	2.13976	11	308	4	20195	SMAD1,SMAD2,SMAD3,GATA4
GO:MF	ATP-dependent activity, acting on DNA	GO:0008094	TRUE	0.0107324	1.9693	126	308	10	20195	CHD8,CHD7,WRNIP1,SMC3,CHD2,CHD4,SMARCA4,NIPBL,XRCC5,UPF1
GO:MF	nucleosomal DNA binding	GO:0031492	FALSE	0.0115307	1.93815	39	308	6	20195	SMARCB1,HDAC2,CHD4,SMARCA4,MBD3,SMARCC2
GO:MF	protein-lysine N-methyltransferase activity	GO:0016279	FALSE	0.0156086	1.80664	60	308	7	20195	EHMT2,SETDB1,NSD2,WDR5,EZH1,JARID2,SETDB2
GO:MF	identical protein binding	GO:0042802	FALSE	0.0167048	1.77716	2136	308	56	20195	SMAD1,SMAD4,SP1,HAND1,JUN,SMARCB1,MAX,GATA3,THAP1,STAT3,WRNIP1,CEBPB,NRF1,ATF2,CBX3,FOS,ARID3A,ATF1,SIRT6,NR2F2,SMAD2,SMAD3,TP63,ETS1,RELA,NFKB1,TP53,PPARG,HNF4A,TFAP4,PGR,CEBPG,GMEB2,NFIL3,MYOD1,CSNK2A1,ARNT,PCDHB8,MICU1,DDX21,CASP1,BCL10,NMI,DLAT,CAV1,RCAN1,IGFBP6,CADM1,TRADD,GAS7,PRDX1,CORO1B,ABCD3,GRAMD2B,HNRNPA1,DGCR8
GO:MF	basal RNA polymerase II transcription machinery binding	GO:0001099	FALSE	0.0174041	1.75935	61	308	7	20195	TAF1,TBP,GTF2F1,TP53,AGO1,NCOA3,BRD4
GO:MF	basal transcription machinery binding	GO:0001098	FALSE	0.0174041	1.75935	61	308	7	20195	TAF1,TBP,GTF2F1,TP53,AGO1,NCOA3,BRD4
GO:MF	lysine N-methyltransferase activity	GO:0016278	FALSE	0.0174041	1.75935	61	308	7	20195	EHMT2,SETDB1,NSD2,WDR5,EZH1,JARID2,SETDB2
GO:MF	transition metal ion binding	GO:0046914	FALSE	0.0199204	1.7007	1117	308	35	20195	THAP11,EHMT2,CTCF,NR2C2,EP300,GATA3,THAP1,KDM5B,HDAC6,CHD4,SIRT6,SETDB1,NR2F2,SMAD3,TP53,PPARG,GATA6,HNF4A,KLF4,PGR,ESR2,NR2F1,PPARA,GATA4,PLOD1,LARGE1,OGFOD3,SETDB2,MMP19,CPZ,TRIP12,UPF1,SRSF7,ZNF184,CNBP
GO:MF	HMG box domain binding	GO:0071837	FALSE	0.0212045	1.67357	14	308	4	20195	SP1,TCF12,GATA3,EGR2
GO:MF	histone H3K27 methyltransferase activity	GO:0046976	FALSE	0.0305905	1.51441	6	308	3	20195	EHMT2,EZH1,JARID2
GO:MF	transcription corepressor binding	GO:0001222	FALSE	0.0342574	1.46525	47	308	6	20195	EHMT2,WIZ,HDAC6,SUZ12,ETS1,PBX1
GO:MF	beta-catenin binding	GO:0008013	FALSE	0.0369285	1.43264	92	308	8	20195	SOX17,CHD8,TCF7L2,EP300,HDAC6,SMAD3,KLF4,SMAD7
GO:MF	regulatory RNA binding	GO:0061980	FALSE	0.0386543	1.4128	48	308	6	20195	POU5F1,SOX2,AGO1,DDX21,ZC3H7B,HNRNPA1
GO:BP	positive regulation of transcription by RNA polymerase II	GO:0045944	TRUE	1.78896e-58	57.7474	1257	306	115	21110	NANOG,OTX2,SMAD1,SMAD4,SOX17,SP1,THAP11,HAND1,CHD8,CHD7,POU5F1,CIITA,TCF7L2,YY1,TFAP2C,E2F1,NR2C2,JUN,SMARCB1,MAX,JUNB,SPI1,IRF4,TCF12,PAX5,TAF1,FOXA1,EP300,HDAC2,ELF1,FOSL1,GATA3,STAT3,TBP,MYC,CEBPB,GTF2F1,MAFF,NRF1,ATF2,NFATC1,NFIC,TEAD4,FOXM1,FOS,ELK1,SIN3A,ARID3A,ATF1,NR2F2,PBX3,SMAD2,SMAD3,MITF,ERG,TP63,ETS1,RELA,NFKB1,TP53,PPARG,CDX2,GATA6,HNF4A,EOMES,SMARCA4,SMAD5,PBX1,TFAP4,EGR2,GPS2,SOX2…
GO:BP	positive regulation of macromolecule biosynthetic process	GO:0010557	FALSE	6.45818e-57	56.1899	1942	306	136	21110	NANOG,OTX2,SMAD1,SMAD4,SOX17,SP1,THAP11,HAND1,CHD8,CHD7,POU5F1,UBTF,CIITA,CTCF,TCF7L2,YY1,TFAP2C,E2F1,NR2C2,JUN,SMARCB1,MAX,JUNB,SPI1,IRF4,TCF12,PAX5,TAF1,FOXA1,EP300,HDAC2,ELF1,FOSL1,GATA3,STAT3,TBP,MYC,CEBPB,GTF2F1,MAFF,NRF1,ATF2,NFATC1,NFIC,TEAD4,FOXM1,FOS,ELK1,SIN3A,ARID3A,MAZ,ATF1,CHD4,NR2F2,PBX3,SMAD2,SMAD3,MITF,ERG,TP63,ETS1,RELA,NFKB1,TP53,PPARG,CDX2,GATA6,HNF4A,EOMES,SMARCA4,SMAD5,PBX1,T…
GO:BP	positive regulation of DNA-templated transcription	GO:0045893	FALSE	8.23295e-57	56.0844	1718	306	129	21110	NANOG,OTX2,SMAD1,SMAD4,SOX17,SP1,THAP11,HAND1,CHD8,CHD7,POU5F1,UBTF,CIITA,CTCF,TCF7L2,YY1,TFAP2C,E2F1,NR2C2,JUN,SMARCB1,MAX,JUNB,SPI1,IRF4,TCF12,PAX5,TAF1,FOXA1,EP300,HDAC2,ELF1,FOSL1,GATA3,STAT3,TBP,MYC,CEBPB,GTF2F1,MAFF,NRF1,ATF2,NFATC1,NFIC,TEAD4,FOXM1,FOS,ELK1,SIN3A,ARID3A,MAZ,ATF1,CHD4,NR2F2,PBX3,SMAD2,SMAD3,MITF,ERG,TP63,ETS1,RELA,NFKB1,TP53,PPARG,CDX2,GATA6,HNF4A,EOMES,SMARCA4,SMAD5,PBX1,T…
GO:BP	positive regulation of nucleic acid-templated transcription	GO:1903508	FALSE	8.23295e-57	56.0844	1718	306	129	21110	NANOG,OTX2,SMAD1,SMAD4,SOX17,SP1,THAP11,HAND1,CHD8,CHD7,POU5F1,UBTF,CIITA,CTCF,TCF7L2,YY1,TFAP2C,E2F1,NR2C2,JUN,SMARCB1,MAX,JUNB,SPI1,IRF4,TCF12,PAX5,TAF1,FOXA1,EP300,HDAC2,ELF1,FOSL1,GATA3,STAT3,TBP,MYC,CEBPB,GTF2F1,MAFF,NRF1,ATF2,NFATC1,NFIC,TEAD4,FOXM1,FOS,ELK1,SIN3A,ARID3A,MAZ,ATF1,CHD4,NR2F2,PBX3,SMAD2,SMAD3,MITF,ERG,TP63,ETS1,RELA,NFKB1,TP53,PPARG,CDX2,GATA6,HNF4A,EOMES,SMARCA4,SMAD5,PBX1,T…
GO:BP	positive regulation of nucleobase-containing compound metabolic process	GO:0045935	FALSE	9.60959e-57	56.0173	2050	306	139	21110	NANOG,OTX2,SMAD1,SMAD4,SOX17,SP1,THAP11,HAND1,CHD8,CHD7,WIZ,POU5F1,UBTF,CIITA,CTCF,TCF7L2,YY1,TFAP2C,E2F1,NR2C2,JUN,SMARCB1,MAX,JUNB,SPI1,IRF4,TCF12,PAX5,TAF1,FOXA1,EP300,HDAC2,ELF1,FOSL1,GATA3,STAT3,TBP,MYC,CEBPB,GTF2F1,MAFF,NRF1,ATF2,NFATC1,NFIC,TEAD4,FOXM1,FOS,ELK1,SIN3A,ARID3A,MAZ,ATF1,CHD4,SIRT6,NSD2,NR2F2,PBX3,SMAD2,SMAD3,MITF,ERG,TP63,ETS1,RELA,NFKB1,TP53,PPARG,CDX2,GATA6,HNF4A,EOMES,SMARC…
GO:BP	positive regulation of RNA biosynthetic process	GO:1902680	FALSE	1.33248e-56	55.8753	1725	306	129	21110	NANOG,OTX2,SMAD1,SMAD4,SOX17,SP1,THAP11,HAND1,CHD8,CHD7,POU5F1,UBTF,CIITA,CTCF,TCF7L2,YY1,TFAP2C,E2F1,NR2C2,JUN,SMARCB1,MAX,JUNB,SPI1,IRF4,TCF12,PAX5,TAF1,FOXA1,EP300,HDAC2,ELF1,FOSL1,GATA3,STAT3,TBP,MYC,CEBPB,GTF2F1,MAFF,NRF1,ATF2,NFATC1,NFIC,TEAD4,FOXM1,FOS,ELK1,SIN3A,ARID3A,MAZ,ATF1,CHD4,NR2F2,PBX3,SMAD2,SMAD3,MITF,ERG,TP63,ETS1,RELA,NFKB1,TP53,PPARG,CDX2,GATA6,HNF4A,EOMES,SMARCA4,SMAD5,PBX1,T…
GO:BP	positive regulation of cellular biosynthetic process	GO:0031328	FALSE	1.50055e-56	55.8238	2023	306	138	21110	NANOG,OTX2,SMAD1,SMAD4,SOX17,SP1,THAP11,HAND1,CHD8,CHD7,POU5F1,UBTF,CIITA,CTCF,TCF7L2,YY1,TFAP2C,E2F1,NR2C2,JUN,SMARCB1,MAX,JUNB,SPI1,IRF4,TCF12,PAX5,TAF1,FOXA1,EP300,HDAC2,ELF1,FOSL1,GATA3,STAT3,TBP,MYC,CEBPB,GTF2F1,MAFF,NRF1,ATF2,NFATC1,NFIC,TEAD4,FOXM1,FOS,ELK1,SIN3A,ARID3A,MAZ,ATF1,CHD4,NR2F2,PBX3,SMAD2,SMAD3,MITF,ERG,TP63,ETS1,RELA,NFKB1,TP53,PPARG,CDX2,GATA6,HNF4A,EOMES,SMARCA4,SMAD5,PBX1,T…
GO:BP	positive regulation of RNA metabolic process	GO:0051254	FALSE	1.38271e-55	54.8593	1857	306	132	21110	NANOG,OTX2,SMAD1,SMAD4,SOX17,SP1,THAP11,HAND1,CHD8,CHD7,POU5F1,UBTF,CIITA,CTCF,TCF7L2,YY1,TFAP2C,E2F1,NR2C2,JUN,SMARCB1,MAX,JUNB,SPI1,IRF4,TCF12,PAX5,TAF1,FOXA1,EP300,HDAC2,ELF1,FOSL1,GATA3,STAT3,TBP,MYC,CEBPB,GTF2F1,MAFF,NRF1,ATF2,NFATC1,NFIC,TEAD4,FOXM1,FOS,ELK1,SIN3A,ARID3A,MAZ,ATF1,CHD4,NR2F2,PBX3,SMAD2,SMAD3,MITF,ERG,TP63,ETS1,RELA,NFKB1,TP53,PPARG,CDX2,GATA6,HNF4A,EOMES,SMARCA4,SMAD5,PBX1,T…
GO:BP	positive regulation of biosynthetic process	GO:0009891	FALSE	5.11181e-55	54.2914	2081	306	138	21110	NANOG,OTX2,SMAD1,SMAD4,SOX17,SP1,THAP11,HAND1,CHD8,CHD7,POU5F1,UBTF,CIITA,CTCF,TCF7L2,YY1,TFAP2C,E2F1,NR2C2,JUN,SMARCB1,MAX,JUNB,SPI1,IRF4,TCF12,PAX5,TAF1,FOXA1,EP300,HDAC2,ELF1,FOSL1,GATA3,STAT3,TBP,MYC,CEBPB,GTF2F1,MAFF,NRF1,ATF2,NFATC1,NFIC,TEAD4,FOXM1,FOS,ELK1,SIN3A,ARID3A,MAZ,ATF1,CHD4,NR2F2,PBX3,SMAD2,SMAD3,MITF,ERG,TP63,ETS1,RELA,NFKB1,TP53,PPARG,CDX2,GATA6,HNF4A,EOMES,SMARCA4,SMAD5,PBX1,T…
GO:BP	regulation of transcription by RNA polymerase II	GO:0006357	FALSE	3.1006e-52	51.5086	2564	306	148	21110	NANOG,OTX2,SMAD1,SMAD4,SOX17,SP1,THAP11,HAND1,CHD8,CHD7,EHMT2,WIZ,POU5F1,CIITA,CTCF,TCF7L2,YY1,E2F6,TFAP2C,E2F1,NR2C2,JUN,SMARCB1,MAX,JUNB,SPI1,IRF4,TCF12,PAX5,TAF1,FOXA1,EP300,HDAC2,ELF1,FOSL1,GATA3,THAP1,STAT3,TBP,MYC,CEBPB,GTF2F1,EBF1,CHD2,MAFF,MAFK,NRF1,ATF2,NFATC1,NFIC,TEAD4,CBX3,FOXM1,FOS,ELK1,SIN3A,ZKSCAN1,ARID3A,MAZ,ATF1,HDAC6,CHD4,SUZ12,SIRT6,NSD2,NR2F2,PBX3,SMAD2,SMAD3,MITF,ERG,TP63,ETS…
GO:BP	transcription by RNA polymerase II	GO:0006366	FALSE	1.78727e-51	50.7478	2677	306	150	21110	NANOG,OTX2,SMAD1,SMAD4,SOX17,SP1,THAP11,HAND1,CHD8,CHD7,EHMT2,WIZ,POU5F1,CIITA,CTCF,TCF7L2,YY1,E2F6,TFAP2C,E2F1,NR2C2,JUN,SMARCB1,MAX,JUNB,SPI1,IRF4,TCF12,PAX5,TAF1,FOXA1,EP300,HDAC2,ELF1,FOSL1,GATA3,THAP1,STAT3,TBP,MYC,CEBPB,GTF2F1,EBF1,CHD2,MAFF,MAFK,NRF1,ATF2,NFATC1,NFIC,TEAD4,CBX3,FOXM1,FOS,ELK1,SIN3A,ZKSCAN1,ARID3A,MAZ,ATF1,HDAC6,CHD4,SUZ12,SIRT6,NSD2,NR2F2,PBX3,SMAD2,SMAD3,MITF,ERG,TP63,ETS…
GO:BP	regulation of RNA metabolic process	GO:0051252	FALSE	5.15569e-51	50.2877	3774	306	175	21110	NANOG,OTX2,SMAD1,SMAD4,SOX17,SP1,THAP11,HAND1,CHD8,CHD7,EHMT2,WIZ,POU5F1,UBTF,CIITA,CTCF,TCF7L2,YY1,E2F6,TFAP2C,E2F1,NR2C2,JUN,SMARCB1,MAX,JUNB,SPI1,IRF4,TCF12,PAX5,TAF1,FOXA1,EP300,HDAC2,ELF1,FOSL1,GATA3,THAP1,STAT3,TBP,MYC,CEBPB,GTF2F1,EBF1,CHD2,MAFF,MAFK,NRF1,KDM5B,ATF2,NFATC1,NFIC,TEAD4,CBX3,FOXM1,FOS,ELK1,SIN3A,ZKSCAN1,ARID3A,MAZ,ATF1,HDAC6,CHD4,SUZ12,SIRT6,SETDB1,NSD2,NR2F2,PBX3,SMAD2,SMAD3…
GO:BP	regulation of nucleobase-containing compound metabolic process	GO:0019219	FALSE	3.66499e-50	49.4359	4061	306	180	21110	NANOG,OTX2,SMAD1,SMAD4,SOX17,SP1,THAP11,HAND1,CHD8,CHD7,EHMT2,WIZ,POU5F1,UBTF,CIITA,CTCF,TCF7L2,YY1,E2F6,TFAP2C,E2F1,NR2C2,JUN,SMARCB1,MAX,JUNB,SPI1,IRF4,TCF12,PAX5,TAF1,FOXA1,EP300,HDAC2,ELF1,FOSL1,GATA3,THAP1,STAT3,WRNIP1,TBP,MYC,CEBPB,GTF2F1,EBF1,SMC3,CHD2,MAFF,MAFK,NRF1,KDM5B,ATF2,NFATC1,NFIC,TEAD4,CBX3,FOXM1,FOS,ELK1,SIN3A,ZKSCAN1,ARID3A,MAZ,ATF1,HDAC6,CHD4,SUZ12,SIRT6,SETDB1,NSD2,NR2F2,PBX3…
GO:BP	positive regulation of nitrogen compound metabolic process	GO:0051173	FALSE	2.39307e-47	46.621	3131	306	156	21110	NANOG,OTX2,SMAD1,SMAD4,SOX17,SP1,THAP11,HAND1,CHD8,CHD7,WIZ,POU5F1,UBTF,CIITA,CTCF,TCF7L2,YY1,TFAP2C,E2F1,NR2C2,JUN,SMARCB1,MAX,JUNB,SPI1,IRF4,TCF12,PAX5,TAF1,FOXA1,EP300,HDAC2,ELF1,FOSL1,GATA3,STAT3,TBP,MYC,CEBPB,GTF2F1,MAFF,NRF1,ATF2,NFATC1,NFIC,TEAD4,FOXM1,FOS,ELK1,SIN3A,ARID3A,MAZ,ATF1,HDAC6,CHD4,SIRT6,NSD2,NR2F2,PBX3,SMAD2,SMAD3,MITF,ERG,TP63,ETS1,RELA,NFKB1,TP53,PPARG,CDX2,GATA6,HNF4A,EOMES…
GO:BP	regulation of cellular biosynthetic process	GO:0031326	FALSE	5.55091e-47	46.2556	4064	306	176	21110	NANOG,OTX2,SMAD1,SMAD4,SOX17,SP1,THAP11,HAND1,CHD8,CHD7,EHMT2,WIZ,POU5F1,UBTF,CIITA,CTCF,TCF7L2,YY1,E2F6,TFAP2C,E2F1,NR2C2,JUN,SMARCB1,MAX,JUNB,SPI1,IRF4,TCF12,PAX5,TAF1,FOXA1,EP300,HDAC2,ELF1,FOSL1,GATA3,THAP1,STAT3,TBP,MYC,CEBPB,GTF2F1,EBF1,CHD2,MAFF,MAFK,NRF1,KDM5B,ATF2,NFATC1,NFIC,TEAD4,CBX3,FOXM1,FOS,ELK1,SIN3A,ZKSCAN1,ARID3A,MAZ,ATF1,HDAC6,CHD4,SUZ12,SIRT6,SETDB1,NSD2,NR2F2,PBX3,SMAD2,SMAD3…
GO:BP	regulation of RNA biosynthetic process	GO:2001141	FALSE	1.33622e-46	45.8741	3480	306	163	21110	NANOG,OTX2,SMAD1,SMAD4,SOX17,SP1,THAP11,HAND1,CHD8,CHD7,EHMT2,WIZ,POU5F1,UBTF,CIITA,CTCF,TCF7L2,YY1,E2F6,TFAP2C,E2F1,NR2C2,JUN,SMARCB1,MAX,JUNB,SPI1,IRF4,TCF12,PAX5,TAF1,FOXA1,EP300,HDAC2,ELF1,FOSL1,GATA3,THAP1,STAT3,TBP,MYC,CEBPB,GTF2F1,EBF1,CHD2,MAFF,MAFK,NRF1,KDM5B,ATF2,NFATC1,NFIC,TEAD4,CBX3,FOXM1,FOS,ELK1,SIN3A,ZKSCAN1,ARID3A,MAZ,ATF1,HDAC6,CHD4,SUZ12,SIRT6,SETDB1,NSD2,NR2F2,PBX3,SMAD2,SMAD3…
GO:BP	positive regulation of cellular metabolic process	GO:0031325	FALSE	2.78891e-46	45.5546	2976	306	151	21110	NANOG,OTX2,SMAD1,SMAD4,SOX17,SP1,THAP11,HAND1,CHD8,CHD7,WIZ,POU5F1,UBTF,CIITA,CTCF,TCF7L2,YY1,TFAP2C,E2F1,NR2C2,JUN,SMARCB1,MAX,JUNB,SPI1,IRF4,TCF12,PAX5,TAF1,FOXA1,EP300,HDAC2,ELF1,FOSL1,GATA3,STAT3,TBP,MYC,CEBPB,GTF2F1,MAFF,NRF1,ATF2,NFATC1,NFIC,TEAD4,FOXM1,FOS,ELK1,SIN3A,ARID3A,MAZ,ATF1,HDAC6,CHD4,SIRT6,NSD2,NR2F2,PBX3,SMAD2,SMAD3,MITF,ERG,TP63,ETS1,RELA,NFKB1,TP53,PPARG,CDX2,GATA6,HNF4A,EOMES…
GO:BP	regulation of DNA-templated transcription	GO:0006355	FALSE	2.96138e-46	45.5285	3455	306	162	21110	NANOG,OTX2,SMAD1,SMAD4,SOX17,SP1,THAP11,HAND1,CHD8,CHD7,EHMT2,WIZ,POU5F1,UBTF,CIITA,CTCF,TCF7L2,YY1,E2F6,TFAP2C,E2F1,NR2C2,JUN,SMARCB1,MAX,JUNB,SPI1,IRF4,TCF12,PAX5,TAF1,FOXA1,EP300,HDAC2,ELF1,FOSL1,GATA3,THAP1,STAT3,TBP,MYC,CEBPB,GTF2F1,EBF1,CHD2,MAFF,MAFK,NRF1,KDM5B,ATF2,NFATC1,NFIC,TEAD4,CBX3,FOXM1,FOS,ELK1,SIN3A,ZKSCAN1,ARID3A,MAZ,ATF1,HDAC6,CHD4,SUZ12,SIRT6,NSD2,NR2F2,PBX3,SMAD2,SMAD3,MITF,E…
GO:BP	regulation of nucleic acid-templated transcription	GO:1903506	FALSE	3.20728e-46	45.4939	3457	306	162	21110	NANOG,OTX2,SMAD1,SMAD4,SOX17,SP1,THAP11,HAND1,CHD8,CHD7,EHMT2,WIZ,POU5F1,UBTF,CIITA,CTCF,TCF7L2,YY1,E2F6,TFAP2C,E2F1,NR2C2,JUN,SMARCB1,MAX,JUNB,SPI1,IRF4,TCF12,PAX5,TAF1,FOXA1,EP300,HDAC2,ELF1,FOSL1,GATA3,THAP1,STAT3,TBP,MYC,CEBPB,GTF2F1,EBF1,CHD2,MAFF,MAFK,NRF1,KDM5B,ATF2,NFATC1,NFIC,TEAD4,CBX3,FOXM1,FOS,ELK1,SIN3A,ZKSCAN1,ARID3A,MAZ,ATF1,HDAC6,CHD4,SUZ12,SIRT6,NSD2,NR2F2,PBX3,SMAD2,SMAD3,MITF,E…
GO:BP	regulation of macromolecule biosynthetic process	GO:0010556	FALSE	1.32495e-45	44.8778	3958	306	172	21110	NANOG,OTX2,SMAD1,SMAD4,SOX17,SP1,THAP11,HAND1,CHD8,CHD7,EHMT2,WIZ,POU5F1,UBTF,CIITA,CTCF,TCF7L2,YY1,E2F6,TFAP2C,E2F1,NR2C2,JUN,SMARCB1,MAX,JUNB,SPI1,IRF4,TCF12,PAX5,TAF1,FOXA1,EP300,HDAC2,ELF1,FOSL1,GATA3,THAP1,STAT3,TBP,MYC,CEBPB,GTF2F1,EBF1,CHD2,MAFF,MAFK,NRF1,KDM5B,ATF2,NFATC1,NFIC,TEAD4,CBX3,FOXM1,FOS,ELK1,SIN3A,ZKSCAN1,ARID3A,MAZ,ATF1,HDAC6,CHD4,SUZ12,SIRT6,SETDB1,NSD2,NR2F2,PBX3,SMAD2,SMAD3…
GO:BP	regulation of biosynthetic process	GO:0009889	FALSE	3.25615e-45	44.4873	4177	306	176	21110	NANOG,OTX2,SMAD1,SMAD4,SOX17,SP1,THAP11,HAND1,CHD8,CHD7,EHMT2,WIZ,POU5F1,UBTF,CIITA,CTCF,TCF7L2,YY1,E2F6,TFAP2C,E2F1,NR2C2,JUN,SMARCB1,MAX,JUNB,SPI1,IRF4,TCF12,PAX5,TAF1,FOXA1,EP300,HDAC2,ELF1,FOSL1,GATA3,THAP1,STAT3,TBP,MYC,CEBPB,GTF2F1,EBF1,CHD2,MAFF,MAFK,NRF1,KDM5B,ATF2,NFATC1,NFIC,TEAD4,CBX3,FOXM1,FOS,ELK1,SIN3A,ZKSCAN1,ARID3A,MAZ,ATF1,HDAC6,CHD4,SUZ12,SIRT6,SETDB1,NSD2,NR2F2,PBX3,SMAD2,SMAD3…
GO:BP	RNA biosynthetic process	GO:0032774	FALSE	6.01821e-45	44.2205	3623	306	164	21110	NANOG,OTX2,SMAD1,SMAD4,SOX17,SP1,THAP11,HAND1,CHD8,CHD7,EHMT2,WIZ,POU5F1,UBTF,CIITA,CTCF,TCF7L2,YY1,E2F6,TFAP2C,E2F1,NR2C2,JUN,SMARCB1,MAX,JUNB,SPI1,IRF4,TCF12,PAX5,TAF1,FOXA1,EP300,HDAC2,ELF1,FOSL1,GATA3,THAP1,STAT3,TBP,MYC,CEBPB,GTF2F1,EBF1,CHD2,MAFF,MAFK,NRF1,KDM5B,ATF2,NFATC1,NFIC,TEAD4,CBX3,FOXM1,FOS,ELK1,SIN3A,ZKSCAN1,ARID3A,MAZ,ATF1,HDAC6,CHD4,SUZ12,SIRT6,SETDB1,NSD2,NR2F2,PBX3,SMAD2,SMAD3…
GO:BP	DNA-templated transcription	GO:0006351	FALSE	8.14231e-45	44.0893	3585	306	163	21110	NANOG,OTX2,SMAD1,SMAD4,SOX17,SP1,THAP11,HAND1,CHD8,CHD7,EHMT2,WIZ,POU5F1,UBTF,CIITA,CTCF,TCF7L2,YY1,E2F6,TFAP2C,E2F1,NR2C2,JUN,SMARCB1,MAX,JUNB,SPI1,IRF4,TCF12,PAX5,TAF1,FOXA1,EP300,HDAC2,ELF1,FOSL1,GATA3,THAP1,STAT3,TBP,MYC,CEBPB,GTF2F1,EBF1,CHD2,MAFF,MAFK,NRF1,KDM5B,ATF2,NFATC1,NFIC,TEAD4,CBX3,FOXM1,FOS,ELK1,SIN3A,ZKSCAN1,ARID3A,MAZ,ATF1,HDAC6,CHD4,SUZ12,SIRT6,NSD2,NR2F2,PBX3,SMAD2,SMAD3,MITF,E…
GO:BP	nucleic acid-templated transcription	GO:0097659	FALSE	8.46104e-45	44.0726	3586	306	163	21110	NANOG,OTX2,SMAD1,SMAD4,SOX17,SP1,THAP11,HAND1,CHD8,CHD7,EHMT2,WIZ,POU5F1,UBTF,CIITA,CTCF,TCF7L2,YY1,E2F6,TFAP2C,E2F1,NR2C2,JUN,SMARCB1,MAX,JUNB,SPI1,IRF4,TCF12,PAX5,TAF1,FOXA1,EP300,HDAC2,ELF1,FOSL1,GATA3,THAP1,STAT3,TBP,MYC,CEBPB,GTF2F1,EBF1,CHD2,MAFF,MAFK,NRF1,KDM5B,ATF2,NFATC1,NFIC,TEAD4,CBX3,FOXM1,FOS,ELK1,SIN3A,ZKSCAN1,ARID3A,MAZ,ATF1,HDAC6,CHD4,SUZ12,SIRT6,NSD2,NR2F2,PBX3,SMAD2,SMAD3,MITF,E…
GO:BP	positive regulation of macromolecule metabolic process	GO:0010604	FALSE	3.9822e-44	43.3999	3535	306	161	21110	NANOG,OTX2,SMAD1,SMAD4,SOX17,SP1,THAP11,HAND1,CHD8,CHD7,WIZ,POU5F1,UBTF,CIITA,CTCF,TCF7L2,YY1,TFAP2C,E2F1,NR2C2,JUN,SMARCB1,MAX,JUNB,SPI1,IRF4,TCF12,PAX5,TAF1,FOXA1,EP300,HDAC2,ELF1,FOSL1,GATA3,STAT3,TBP,MYC,CEBPB,GTF2F1,MAFF,NRF1,KDM5B,RBBP5,ATF2,NFATC1,NFIC,TEAD4,FOXM1,FOS,ELK1,SIN3A,ARID3A,MAZ,ATF1,HDAC6,CHD4,SIRT6,NSD2,NR2F2,PBX3,SMAD2,SMAD3,MITF,ERG,TP63,ETS1,RELA,NFKB1,TP53,PPARG,CDX2,GATA6…
GO:BP	nucleobase-containing compound biosynthetic process	GO:0034654	FALSE	4.38559e-44	43.358	4055	306	172	21110	NANOG,OTX2,SMAD1,SMAD4,SOX17,SP1,THAP11,HAND1,CHD8,CHD7,EHMT2,WIZ,POU5F1,UBTF,CIITA,CTCF,TCF7L2,YY1,E2F6,TFAP2C,E2F1,NR2C2,JUN,SMARCB1,MAX,JUNB,SPI1,IRF4,TCF12,PAX5,TAF1,FOXA1,EP300,HDAC2,ELF1,FOSL1,GATA3,THAP1,STAT3,WRNIP1,TBP,MYC,CEBPB,GTF2F1,EBF1,CHD2,MAFF,MAFK,NRF1,KDM5B,ATF2,NFATC1,NFIC,TEAD4,CBX3,FOXM1,FOS,ELK1,SIN3A,ZKSCAN1,ARID3A,MAZ,ATF1,HDAC6,CHD4,SUZ12,SIRT6,SETDB1,NSD2,NR2F2,PBX3,SMAD…
GO:BP	aromatic compound biosynthetic process	GO:0019438	FALSE	1.56899e-43	42.8044	4140	306	173	21110	NANOG,OTX2,SMAD1,SMAD4,SOX17,SP1,THAP11,HAND1,CHD8,CHD7,EHMT2,WIZ,POU5F1,UBTF,CIITA,CTCF,TCF7L2,YY1,E2F6,TFAP2C,E2F1,NR2C2,JUN,SMARCB1,MAX,JUNB,SPI1,IRF4,TCF12,PAX5,TAF1,FOXA1,EP300,HDAC2,ELF1,FOSL1,GATA3,THAP1,STAT3,WRNIP1,TBP,MYC,CEBPB,GTF2F1,EBF1,CHD2,MAFF,MAFK,NRF1,KDM5B,ATF2,NFATC1,NFIC,TEAD4,CBX3,FOXM1,FOS,ELK1,SIN3A,ZKSCAN1,ARID3A,MAZ,ATF1,HDAC6,CHD4,SUZ12,SIRT6,SETDB1,NSD2,NR2F2,PBX3,SMAD…
GO:BP	heterocycle biosynthetic process	GO:0018130	FALSE	5.88998e-43	42.2299	4129	306	172	21110	NANOG,OTX2,SMAD1,SMAD4,SOX17,SP1,THAP11,HAND1,CHD8,CHD7,EHMT2,WIZ,POU5F1,UBTF,CIITA,CTCF,TCF7L2,YY1,E2F6,TFAP2C,E2F1,NR2C2,JUN,SMARCB1,MAX,JUNB,SPI1,IRF4,TCF12,PAX5,TAF1,FOXA1,EP300,HDAC2,ELF1,FOSL1,GATA3,THAP1,STAT3,WRNIP1,TBP,MYC,CEBPB,GTF2F1,EBF1,CHD2,MAFF,MAFK,NRF1,KDM5B,ATF2,NFATC1,NFIC,TEAD4,CBX3,FOXM1,FOS,ELK1,SIN3A,ZKSCAN1,ARID3A,MAZ,ATF1,HDAC6,CHD4,SUZ12,SIRT6,SETDB1,NSD2,NR2F2,PBX3,SMAD…
GO:BP	positive regulation of metabolic process	GO:0009893	FALSE	4.35351e-42	41.3612	3848	306	165	21110	NANOG,OTX2,SMAD1,SMAD4,SOX17,SP1,THAP11,HAND1,CHD8,CHD7,WIZ,POU5F1,UBTF,CIITA,CTCF,TCF7L2,YY1,TFAP2C,E2F1,NR2C2,JUN,SMARCB1,MAX,JUNB,SPI1,IRF4,TCF12,PAX5,TAF1,FOXA1,EP300,HDAC2,ELF1,FOSL1,GATA3,STAT3,TBP,MYC,CEBPB,GTF2F1,MAFF,NRF1,KDM5B,RBBP5,ATF2,NFATC1,NFIC,TEAD4,FOXM1,FOS,ELK1,SIN3A,ARID3A,MAZ,ATF1,HDAC6,CHD4,SIRT6,NSD2,NR2F2,PBX3,SMAD2,SMAD3,MITF,ERG,TP63,ETS1,RELA,NFKB1,TP53,PPARG,CDX2,GATA6…
GO:BP	organic cyclic compound biosynthetic process	GO:1901362	FALSE	4.42355e-42	41.3542	4287	306	174	21110	NANOG,OTX2,SMAD1,SMAD4,SOX17,SP1,THAP11,HAND1,CHD8,CHD7,EHMT2,WIZ,POU5F1,UBTF,CIITA,CTCF,TCF7L2,YY1,E2F6,TFAP2C,E2F1,NR2C2,JUN,SMARCB1,MAX,JUNB,SPI1,IRF4,TCF12,PAX5,TAF1,FOXA1,EP300,HDAC2,ELF1,FOSL1,GATA3,THAP1,STAT3,WRNIP1,TBP,MYC,CEBPB,GTF2F1,EBF1,CHD2,MAFF,MAFK,NRF1,KDM5B,ATF2,NFATC1,NFIC,TEAD4,CBX3,FOXM1,FOS,ELK1,SIN3A,ZKSCAN1,ARID3A,MAZ,ATF1,HDAC6,CHD4,SUZ12,SIRT6,SETDB1,NSD2,NR2F2,PBX3,SMAD…
GO:BP	cellular nitrogen compound biosynthetic process	GO:0044271	FALSE	9.69575e-42	41.0134	4878	306	185	21110	NANOG,OTX2,SMAD1,SMAD4,SOX17,SP1,THAP11,HAND1,CHD8,CHD7,EHMT2,WIZ,POU5F1,UBTF,CIITA,CTCF,TCF7L2,YY1,E2F6,TFAP2C,E2F1,NR2C2,JUN,SMARCB1,MAX,JUNB,SPI1,IRF4,TCF12,PAX5,TAF1,FOXA1,EP300,HDAC2,ELF1,FOSL1,GATA3,THAP1,STAT3,WRNIP1,TBP,MYC,CEBPB,GTF2F1,EBF1,CHD2,MAFF,MAFK,NRF1,KDM5B,ATF2,NFATC1,NFIC,TEAD4,CBX3,FOXM1,FOS,ELK1,SIN3A,ZKSCAN1,ARID3A,MAZ,ATF1,HDAC6,CHD4,SUZ12,SIRT6,SETDB1,NSD2,NR2F2,PBX3,SMAD…
GO:BP	negative regulation of RNA metabolic process	GO:0051253	TRUE	3.8172e-41	40.4183	1443	306	103	21110	NANOG,SMAD4,THAP11,HAND1,CHD8,EHMT2,POU5F1,CIITA,CTCF,TCF7L2,YY1,E2F6,TFAP2C,E2F1,NR2C2,JUN,MAX,SPI1,PAX5,TAF1,FOXA1,EP300,HDAC2,GATA3,THAP1,STAT3,MYC,CEBPB,MAFF,MAFK,KDM5B,ATF2,NFIC,CBX3,FOXM1,SIN3A,MAZ,HDAC6,CHD4,SUZ12,SIRT6,SETDB1,NSD2,NR2F2,SMAD2,SMAD3,MITF,TP63,RELA,NFKB1,TP53,PPARG,CDX2,GATA6,HNF4A,EOMES,SMARCA4,SMAD5,TFAP4,GPS2,SOX2,KLF4,NKX2-1,ESR2,NRIP1,MBD3,HIRA,RING1,ZC3H8,SPDEF,ERF,HI…
GO:BP	regulation of nitrogen compound metabolic process	GO:0051171	FALSE	7.11822e-41	40.1476	5662	306	198	21110	NANOG,OTX2,SMAD1,SMAD4,SOX17,SP1,THAP11,HAND1,CHD8,CHD7,EHMT2,WIZ,POU5F1,UBTF,CIITA,CTCF,TCF7L2,YY1,E2F6,TFAP2C,E2F1,NR2C2,JUN,SMARCB1,MAX,JUNB,SPI1,IRF4,TCF12,PAX5,TAF1,FOXA1,EP300,HDAC2,ELF1,FOSL1,GATA3,THAP1,STAT3,WRNIP1,TBP,MYC,CEBPB,GTF2F1,EBF1,SMC3,CHD2,MAFF,MAFK,NRF1,KDM5B,ATF2,NFATC1,NFIC,TEAD4,CBX3,FOXM1,FOS,ELK1,SIN3A,ZKSCAN1,ARID3A,MAZ,ATF1,HDAC6,CHD4,SUZ12,SIRT6,SETDB1,NSD2,NR2F2,PBX3…
GO:BP	negative regulation of nucleobase-containing compound metabolic process	GO:0045934	FALSE	1.2514e-40	39.9026	1558	306	106	21110	NANOG,SMAD4,THAP11,HAND1,CHD8,EHMT2,POU5F1,CIITA,CTCF,TCF7L2,YY1,E2F6,TFAP2C,E2F1,NR2C2,JUN,MAX,SPI1,PAX5,TAF1,FOXA1,EP300,HDAC2,GATA3,THAP1,STAT3,MYC,CEBPB,MAFF,MAFK,KDM5B,ATF2,NFIC,CBX3,FOXM1,SIN3A,MAZ,HDAC6,CHD4,SUZ12,SIRT6,SETDB1,NSD2,NR2F2,SMAD2,SMAD3,MITF,TP63,RELA,NFKB1,TP53,PPARG,CDX2,GATA6,HNF4A,EOMES,SMARCA4,SMAD5,TFAP4,GPS2,SOX2,KLF4,NKX2-1,ESR2,NRIP1,MBD3,HIRA,RING1,ZC3H8,SPDEF,ERF,HI…
GO:BP	negative regulation of transcription by RNA polymerase II	GO:0000122	FALSE	1.31138e-40	39.8823	967	306	86	21110	NANOG,SMAD4,THAP11,HAND1,CHD8,EHMT2,POU5F1,CIITA,CTCF,TCF7L2,YY1,E2F6,TFAP2C,E2F1,NR2C2,JUN,MAX,SPI1,PAX5,TAF1,FOXA1,EP300,HDAC2,GATA3,THAP1,STAT3,MYC,CEBPB,MAFF,MAFK,ATF2,NFIC,CBX3,FOXM1,SIN3A,MAZ,HDAC6,CHD4,SUZ12,SIRT6,NSD2,NR2F2,SMAD3,MITF,TP63,RELA,NFKB1,TP53,PPARG,CDX2,GATA6,EOMES,SMARCA4,SMAD5,GPS2,SOX2,KLF4,NKX2-1,ESR2,NRIP1,MBD3,ZC3H8,SPDEF,ERF,HINFP,IRX3,KLF5,NFIL3,NIPBL,NR2F1,ETS2,TBXT,…
GO:BP	macromolecule biosynthetic process	GO:0009059	FALSE	2.53087e-40	39.5967	4824	306	182	21110	NANOG,OTX2,SMAD1,SMAD4,SOX17,SP1,THAP11,HAND1,CHD8,CHD7,EHMT2,WIZ,POU5F1,UBTF,CIITA,CTCF,TCF7L2,YY1,E2F6,TFAP2C,E2F1,NR2C2,JUN,SMARCB1,MAX,JUNB,SPI1,IRF4,TCF12,PAX5,TAF1,FOXA1,EP300,HDAC2,ELF1,FOSL1,GATA3,THAP1,STAT3,WRNIP1,TBP,MYC,CEBPB,GTF2F1,EBF1,CHD2,MAFF,MAFK,NRF1,KDM5B,ATF2,NFATC1,NFIC,TEAD4,CBX3,FOXM1,FOS,ELK1,SIN3A,ZKSCAN1,ARID3A,MAZ,ATF1,HDAC6,CHD4,SUZ12,SIRT6,SETDB1,NSD2,NR2F2,PBX3,SMAD…
GO:BP	regulation of primary metabolic process	GO:0080090	FALSE	3.73535e-40	39.4277	5836	306	200	21110	NANOG,OTX2,SMAD1,SMAD4,SOX17,SP1,THAP11,HAND1,CHD8,CHD7,EHMT2,WIZ,POU5F1,UBTF,CIITA,CTCF,TCF7L2,YY1,E2F6,TFAP2C,E2F1,NR2C2,JUN,SMARCB1,MAX,JUNB,SPI1,IRF4,TCF12,PAX5,TAF1,FOXA1,EP300,HDAC2,ELF1,FOSL1,GATA3,THAP1,STAT3,WRNIP1,TBP,MYC,CEBPB,GTF2F1,EBF1,SMC3,CHD2,MAFF,MAFK,NRF1,KDM5B,ATF2,NFATC1,NFIC,TEAD4,CBX3,FOXM1,FOS,ELK1,SIN3A,ZKSCAN1,ARID3A,MAZ,ATF1,HDAC6,CHD4,SUZ12,SIRT6,SETDB1,NSD2,NR2F2,PBX3…
GO:BP	negative regulation of RNA biosynthetic process	GO:1902679	FALSE	7.02071e-40	39.1536	1333	306	98	21110	NANOG,SMAD4,THAP11,HAND1,CHD8,EHMT2,POU5F1,CIITA,CTCF,TCF7L2,YY1,E2F6,TFAP2C,E2F1,NR2C2,JUN,MAX,SPI1,PAX5,TAF1,FOXA1,EP300,HDAC2,GATA3,THAP1,STAT3,MYC,CEBPB,MAFF,MAFK,KDM5B,ATF2,NFIC,CBX3,FOXM1,SIN3A,MAZ,HDAC6,CHD4,SUZ12,SIRT6,SETDB1,NSD2,NR2F2,SMAD2,SMAD3,MITF,TP63,RELA,NFKB1,TP53,PPARG,CDX2,GATA6,HNF4A,EOMES,SMARCA4,SMAD5,TFAP4,GPS2,SOX2,KLF4,NKX2-1,ESR2,NRIP1,MBD3,HIRA,RING1,ZC3H8,SPDEF,ERF,HI…
GO:BP	regulation of gene expression	GO:0010468	FALSE	1.8062e-39	38.7432	5491	306	193	21110	NANOG,OTX2,SMAD1,SMAD4,SOX17,SP1,THAP11,HAND1,CHD8,CHD7,EHMT2,WIZ,POU5F1,UBTF,CIITA,CTCF,TCF7L2,YY1,E2F6,TFAP2C,E2F1,NR2C2,JUN,SMARCB1,MAX,JUNB,SPI1,IRF4,TCF12,PAX5,TAF1,FOXA1,EP300,HDAC2,ELF1,FOSL1,GATA3,THAP1,STAT3,TBP,MYC,CEBPB,GTF2F1,EBF1,CHD2,MAFF,MAFK,NRF1,KDM5B,RBBP5,ATF2,NFATC1,NFIC,TEAD4,CBX3,FOXM1,FOS,ELK1,SIN3A,ZKSCAN1,ARID3A,MAZ,ATF1,HDAC6,CHD4,SUZ12,SIRT6,SETDB1,NSD2,NR2F2,PBX3,SMAD2…
GO:BP	negative regulation of DNA-templated transcription	GO:0045892	FALSE	1.83169e-39	38.7371	1317	306	97	21110	NANOG,SMAD4,THAP11,HAND1,CHD8,EHMT2,POU5F1,CIITA,CTCF,TCF7L2,YY1,E2F6,TFAP2C,E2F1,NR2C2,JUN,MAX,SPI1,PAX5,TAF1,FOXA1,EP300,HDAC2,GATA3,THAP1,STAT3,MYC,CEBPB,MAFF,MAFK,KDM5B,ATF2,NFIC,CBX3,FOXM1,SIN3A,MAZ,HDAC6,CHD4,SUZ12,SIRT6,NSD2,NR2F2,SMAD2,SMAD3,MITF,TP63,RELA,NFKB1,TP53,PPARG,CDX2,GATA6,HNF4A,EOMES,SMARCA4,SMAD5,TFAP4,GPS2,SOX2,KLF4,NKX2-1,ESR2,NRIP1,MBD3,HIRA,RING1,ZC3H8,SPDEF,ERF,HINFP,IRX…
GO:BP	regulation of cellular metabolic process	GO:0031323	FALSE	1.91242e-39	38.7184	5493	306	193	21110	NANOG,OTX2,SMAD1,SMAD4,SOX17,SP1,THAP11,HAND1,CHD8,CHD7,EHMT2,WIZ,POU5F1,UBTF,CIITA,CTCF,TCF7L2,YY1,E2F6,TFAP2C,E2F1,NR2C2,JUN,SMARCB1,MAX,JUNB,SPI1,IRF4,TCF12,PAX5,TAF1,FOXA1,EP300,HDAC2,ELF1,FOSL1,GATA3,THAP1,STAT3,WRNIP1,TBP,MYC,CEBPB,GTF2F1,EBF1,SMC3,CHD2,MAFF,MAFK,NRF1,KDM5B,ATF2,NFATC1,NFIC,TEAD4,CBX3,FOXM1,FOS,ELK1,SIN3A,ZKSCAN1,ARID3A,MAZ,ATF1,HDAC6,CHD4,SUZ12,SIRT6,SETDB1,NSD2,NR2F2,PBX3…
GO:BP	negative regulation of nucleic acid-templated transcription	GO:1903507	FALSE	2.08987e-39	38.6799	1319	306	97	21110	NANOG,SMAD4,THAP11,HAND1,CHD8,EHMT2,POU5F1,CIITA,CTCF,TCF7L2,YY1,E2F6,TFAP2C,E2F1,NR2C2,JUN,MAX,SPI1,PAX5,TAF1,FOXA1,EP300,HDAC2,GATA3,THAP1,STAT3,MYC,CEBPB,MAFF,MAFK,KDM5B,ATF2,NFIC,CBX3,FOXM1,SIN3A,MAZ,HDAC6,CHD4,SUZ12,SIRT6,NSD2,NR2F2,SMAD2,SMAD3,MITF,TP63,RELA,NFKB1,TP53,PPARG,CDX2,GATA6,HNF4A,EOMES,SMARCA4,SMAD5,TFAP4,GPS2,SOX2,KLF4,NKX2-1,ESR2,NRIP1,MBD3,HIRA,RING1,ZC3H8,SPDEF,ERF,HINFP,IRX…
GO:BP	negative regulation of macromolecule biosynthetic process	GO:0010558	FALSE	2.19782e-38	37.658	1547	306	103	21110	NANOG,SMAD4,THAP11,HAND1,CHD8,EHMT2,POU5F1,CIITA,CTCF,TCF7L2,YY1,E2F6,TFAP2C,E2F1,NR2C2,JUN,MAX,SPI1,PAX5,TAF1,FOXA1,EP300,HDAC2,GATA3,THAP1,STAT3,MYC,CEBPB,MAFF,MAFK,KDM5B,ATF2,NFIC,CBX3,FOXM1,SIN3A,MAZ,HDAC6,CHD4,SUZ12,SIRT6,SETDB1,NSD2,NR2F2,SMAD2,SMAD3,MITF,TP63,RELA,NFKB1,TP53,PPARG,CDX2,GATA6,HNF4A,EOMES,SMARCA4,SMAD5,TFAP4,GPS2,SOX2,KLF4,NKX2-1,AGO1,ESR2,NRIP1,MBD3,HIRA,RING1,ZC3H8,SPDEF,E…
GO:BP	negative regulation of cellular biosynthetic process	GO:0031327	FALSE	3.1142e-38	37.5067	1586	306	104	21110	NANOG,SMAD4,THAP11,HAND1,CHD8,EHMT2,POU5F1,CIITA,CTCF,TCF7L2,YY1,E2F6,TFAP2C,E2F1,NR2C2,JUN,MAX,SPI1,PAX5,TAF1,FOXA1,EP300,HDAC2,GATA3,THAP1,STAT3,MYC,CEBPB,MAFF,MAFK,KDM5B,ATF2,NFIC,CBX3,FOXM1,SIN3A,MAZ,HDAC6,CHD4,SUZ12,SIRT6,SETDB1,NSD2,NR2F2,SMAD2,SMAD3,MITF,TP63,RELA,NFKB1,TP53,PPARG,CDX2,GATA6,HNF4A,EOMES,SMARCA4,SMAD5,TFAP4,GPS2,SOX2,KLF4,NKX2-1,AGO1,ESR2,NRIP1,MBD3,HIRA,RING1,ZC3H8,SPDEF,E…
GO:BP	cellular biosynthetic process	GO:0044249	FALSE	1.01868e-37	36.992	5521	306	191	21110	NANOG,OTX2,SMAD1,SMAD4,SOX17,SP1,THAP11,HAND1,CHD8,CHD7,EHMT2,WIZ,POU5F1,UBTF,CIITA,CTCF,TCF7L2,YY1,E2F6,TFAP2C,E2F1,NR2C2,JUN,SMARCB1,MAX,JUNB,SPI1,IRF4,TCF12,PAX5,TAF1,FOXA1,EP300,HDAC2,ELF1,FOSL1,GATA3,THAP1,STAT3,WRNIP1,TBP,MYC,CEBPB,GTF2F1,EBF1,CHD2,MAFF,MAFK,NRF1,KDM5B,ATF2,NFATC1,NFIC,TEAD4,CBX3,FOXM1,FOS,ELK1,SIN3A,ZKSCAN1,ARID3A,MAZ,ATF1,HDAC6,CHD4,SUZ12,SIRT6,SETDB1,NSD2,NR2F2,PBX3,SMAD…
GO:BP	negative regulation of biosynthetic process	GO:0009890	FALSE	5.23273e-37	36.2813	1636	306	104	21110	NANOG,SMAD4,THAP11,HAND1,CHD8,EHMT2,POU5F1,CIITA,CTCF,TCF7L2,YY1,E2F6,TFAP2C,E2F1,NR2C2,JUN,MAX,SPI1,PAX5,TAF1,FOXA1,EP300,HDAC2,GATA3,THAP1,STAT3,MYC,CEBPB,MAFF,MAFK,KDM5B,ATF2,NFIC,CBX3,FOXM1,SIN3A,MAZ,HDAC6,CHD4,SUZ12,SIRT6,SETDB1,NSD2,NR2F2,SMAD2,SMAD3,MITF,TP63,RELA,NFKB1,TP53,PPARG,CDX2,GATA6,HNF4A,EOMES,SMARCA4,SMAD5,TFAP4,GPS2,SOX2,KLF4,NKX2-1,AGO1,ESR2,NRIP1,MBD3,HIRA,RING1,ZC3H8,SPDEF,E…
GO:BP	organic substance biosynthetic process	GO:1901576	FALSE	2.29054e-35	34.6401	5894	306	194	21110	NANOG,OTX2,SMAD1,SMAD4,SOX17,SP1,THAP11,HAND1,CHD8,CHD7,EHMT2,WIZ,POU5F1,UBTF,CIITA,CTCF,TCF7L2,YY1,E2F6,TFAP2C,E2F1,NR2C2,JUN,SMARCB1,MAX,JUNB,SPI1,IRF4,TCF12,PAX5,TAF1,FOXA1,EP300,HDAC2,ELF1,FOSL1,GATA3,THAP1,STAT3,WRNIP1,TBP,MYC,CEBPB,GTF2F1,EBF1,CHD2,MAFF,MAFK,NRF1,KDM5B,ATF2,NFATC1,NFIC,TEAD4,CBX3,FOXM1,FOS,ELK1,SIN3A,ZKSCAN1,ARID3A,MAZ,ATF1,HDAC6,CHD4,SUZ12,SIRT6,SETDB1,NSD2,NR2F2,PBX3,SMAD…
GO:BP	biosynthetic process	GO:0009058	FALSE	1.59935e-34	33.7961	5969	306	194	21110	NANOG,OTX2,SMAD1,SMAD4,SOX17,SP1,THAP11,HAND1,CHD8,CHD7,EHMT2,WIZ,POU5F1,UBTF,CIITA,CTCF,TCF7L2,YY1,E2F6,TFAP2C,E2F1,NR2C2,JUN,SMARCB1,MAX,JUNB,SPI1,IRF4,TCF12,PAX5,TAF1,FOXA1,EP300,HDAC2,ELF1,FOSL1,GATA3,THAP1,STAT3,WRNIP1,TBP,MYC,CEBPB,GTF2F1,EBF1,CHD2,MAFF,MAFK,NRF1,KDM5B,ATF2,NFATC1,NFIC,TEAD4,CBX3,FOXM1,FOS,ELK1,SIN3A,ZKSCAN1,ARID3A,MAZ,ATF1,HDAC6,CHD4,SUZ12,SIRT6,SETDB1,NSD2,NR2F2,PBX3,SMAD…
GO:BP	regulation of macromolecule metabolic process	GO:0060255	FALSE	6.66137e-34	33.1764	6816	306	207	21110	NANOG,OTX2,SMAD1,SMAD4,SOX17,SP1,THAP11,HAND1,CHD8,CHD7,EHMT2,WIZ,POU5F1,UBTF,CIITA,CTCF,TCF7L2,YY1,E2F6,TFAP2C,E2F1,NR2C2,JUN,SMARCB1,MAX,JUNB,SPI1,IRF4,TCF12,PAX5,TAF1,FOXA1,EP300,HDAC2,ELF1,FOSL1,GATA3,THAP1,STAT3,WRNIP1,TBP,MYC,CEBPB,GTF2F1,EBF1,SMC3,CHD2,MAFF,MAFK,NRF1,KDM5B,RBBP5,ATF2,NFATC1,NFIC,TEAD4,CBX3,FOXM1,FOS,ELK1,SIN3A,ZKSCAN1,ARID3A,MAZ,ATF1,HDAC6,CHD4,SUZ12,SIRT6,SETDB1,NSD2,NR2F…
GO:BP	regulation of metabolic process	GO:0019222	FALSE	4.42165e-33	32.3544	7345	306	214	21110	NANOG,OTX2,SMAD1,SMAD4,SOX17,SP1,THAP11,HAND1,CHD8,CHD7,EHMT2,WIZ,POU5F1,UBTF,CIITA,CTCF,TCF7L2,YY1,E2F6,TFAP2C,E2F1,NR2C2,JUN,SMARCB1,MAX,JUNB,SPI1,IRF4,TCF12,PAX5,TAF1,FOXA1,EP300,HDAC2,ELF1,FOSL1,GATA3,THAP1,STAT3,WRNIP1,TBP,MYC,CEBPB,GTF2F1,EBF1,SMC3,CHD2,MAFF,MAFK,NRF1,KDM5B,RBBP5,ATF2,NFATC1,NFIC,TEAD4,CBX3,FOXM1,FOS,ELK1,SIN3A,ZKSCAN1,ARID3A,MAZ,ATF1,HDAC6,CHD4,SUZ12,SIRT6,SETDB1,NSD2,NR2F…
GO:BP	positive regulation of cellular process	GO:0048522	FALSE	1.16431e-32	31.9339	5615	306	185	21110	NANOG,OTX2,SMAD1,SMAD4,SOX17,SP1,THAP11,HAND1,CHD8,CHD7,WIZ,POU5F1,UBTF,CIITA,CTCF,TCF7L2,YY1,TFAP2C,E2F1,NR2C2,JUN,SMARCB1,MAX,JUNB,SPI1,IRF4,TCF12,PAX5,TAF1,FOXA1,EP300,HDAC2,ELF1,FOSL1,GATA3,STAT3,TBP,MYC,CEBPB,GTF2F1,MAFF,NRF1,KDM5B,ATF2,NFATC1,NFIC,TEAD4,FOXM1,FOS,ELK1,SIN3A,ARID3A,MAZ,ATF1,HDAC6,CHD4,SUZ12,SIRT6,SETDB1,NSD2,NR2F2,PBX3,SMAD2,SMAD3,MITF,ERG,TP63,ETS1,RELA,NFKB1,TP53,PPARG,CDX…
GO:BP	negative regulation of cellular metabolic process	GO:0031324	FALSE	3.6394e-32	31.439	2194	306	113	21110	NANOG,SMAD4,THAP11,HAND1,CHD8,EHMT2,POU5F1,CIITA,CTCF,TCF7L2,YY1,E2F6,TFAP2C,E2F1,NR2C2,JUN,MAX,SPI1,PAX5,TAF1,FOXA1,EP300,HDAC2,GATA3,THAP1,STAT3,MYC,CEBPB,MAFF,MAFK,KDM5B,ATF2,NFIC,CBX3,FOXM1,SIN3A,MAZ,HDAC6,CHD4,SUZ12,SIRT6,SETDB1,NSD2,NR2F2,SMAD2,SMAD3,MITF,TP63,RELA,NFKB1,TP53,PPARG,CDX2,GATA6,HNF4A,EOMES,SMARCA4,SMAD5,TFAP4,GPS2,SOX2,KLF4,NKX2-1,AGO1,ESR2,NRIP1,MBD3,HIRA,RING1,ZC3H8,SPDEF,E…
GO:BP	negative regulation of nitrogen compound metabolic process	GO:0051172	FALSE	8.87949e-32	31.0516	2374	306	117	21110	NANOG,SMAD4,THAP11,HAND1,CHD8,EHMT2,POU5F1,CIITA,CTCF,TCF7L2,YY1,E2F6,TFAP2C,E2F1,NR2C2,JUN,SMARCB1,MAX,SPI1,PAX5,TAF1,FOXA1,EP300,HDAC2,GATA3,THAP1,STAT3,MYC,CEBPB,MAFF,MAFK,KDM5B,ATF2,NFIC,CBX3,FOXM1,SIN3A,MAZ,HDAC6,CHD4,SUZ12,SIRT6,SETDB1,NSD2,NR2F2,SMAD2,SMAD3,MITF,TP63,RELA,NFKB1,TP53,PPARG,CDX2,GATA6,HNF4A,EOMES,SMARCA4,SMAD5,TFAP4,GPS2,SOX2,KLF4,NKX2-1,AGO1,ESR2,NRIP1,MBD3,HIRA,RING1,ZC3H8…
GO:BP	positive regulation of biological process	GO:0048518	FALSE	3.69727e-29	28.4321	6358	306	192	21110	NANOG,OTX2,SMAD1,SMAD4,SOX17,SP1,THAP11,HAND1,CHD8,CHD7,WIZ,POU5F1,UBTF,CIITA,CTCF,TCF7L2,YY1,TFAP2C,E2F1,NR2C2,JUN,SMARCB1,MAX,JUNB,SPI1,IRF4,TCF12,PAX5,TAF1,FOXA1,EP300,HDAC2,ELF1,FOSL1,GATA3,STAT3,TBP,MYC,CEBPB,GTF2F1,MAFF,NRF1,KDM5B,RBBP5,ATF2,NFATC1,NFIC,TEAD4,FOXM1,FOS,ELK1,SIN3A,ARID3A,MAZ,ATF1,HDAC6,CHD4,SUZ12,SIRT6,SETDB1,NSD2,NR2F2,PBX3,SMAD2,SMAD3,MITF,ERG,TP63,ETS1,RELA,NFKB1,TP53,PPA…
GO:BP	negative regulation of macromolecule metabolic process	GO:0010605	FALSE	1.46383e-24	23.8345	3342	306	128	21110	NANOG,SMAD1,SMAD4,THAP11,HAND1,CHD8,EHMT2,POU5F1,CIITA,CTCF,TCF7L2,YY1,E2F6,TFAP2C,E2F1,NR2C2,JUN,SMARCB1,MAX,SPI1,PAX5,TAF1,FOXA1,EP300,HDAC2,GATA3,THAP1,STAT3,MYC,CEBPB,MAFF,MAFK,KDM5B,ATF2,NFIC,CBX3,FOXM1,SIN3A,MAZ,HDAC6,CHD4,SUZ12,SIRT6,SETDB1,NSD2,NR2F2,SMAD2,SMAD3,MITF,TP63,RELA,NFKB1,TP53,PPARG,CDX2,GATA6,HNF4A,EOMES,SMARCA4,SMAD5,TFAP4,GPS2,SOX2,KLF4,NKX2-1,AGO1,PGR,ESR2,NRIP1,MBD3,HIRA,R…
GO:BP	negative regulation of cellular process	GO:0048523	FALSE	1.75407e-23	22.756	4753	306	154	21110	NANOG,SMAD1,SMAD4,SOX17,THAP11,HAND1,CHD8,CHD7,EHMT2,POU5F1,CIITA,CTCF,TCF7L2,YY1,E2F6,TFAP2C,E2F1,NR2C2,JUN,SMARCB1,MAX,SPI1,IRF4,PAX5,TAF1,FOXA1,EP300,HDAC2,ELF1,FOSL1,GATA3,THAP1,STAT3,MYC,CEBPB,MAFF,MAFK,KDM5B,ATF2,NFATC1,NFIC,CBX3,FOXM1,SIN3A,MAZ,HDAC6,CHD4,SUZ12,SIRT6,SETDB1,NSD2,NR2F2,SMAD2,SMAD3,MITF,TP63,ETS1,RELA,NFKB1,TP53,PPARG,CDX2,GATA6,HNF4A,EOMES,SMARCA4,SMAD5,PBX1,TFAP4,GPS2,SOX2…
GO:BP	negative regulation of metabolic process	GO:0009892	FALSE	1.65571e-22	21.781	3559	306	129	21110	NANOG,SMAD1,SMAD4,THAP11,HAND1,CHD8,EHMT2,POU5F1,CIITA,CTCF,TCF7L2,YY1,E2F6,TFAP2C,E2F1,NR2C2,JUN,SMARCB1,MAX,SPI1,PAX5,TAF1,FOXA1,EP300,HDAC2,GATA3,THAP1,STAT3,MYC,CEBPB,MAFF,MAFK,KDM5B,ATF2,NFIC,CBX3,FOXM1,SIN3A,MAZ,HDAC6,CHD4,SUZ12,SIRT6,SETDB1,NSD2,NR2F2,SMAD2,SMAD3,MITF,TP63,RELA,NFKB1,TP53,PPARG,CDX2,GATA6,HNF4A,EOMES,SMARCA4,SMAD5,TFAP4,GPS2,SOX2,KLF4,NKX2-1,AGO1,PGR,ESR2,NRIP1,MBD3,HIRA,R…
GO:BP	regulation of miRNA transcription	GO:1902893	FALSE	2.06613e-22	21.6848	68	306	23	21110	SMAD1,SMAD4,POU5F1,YY1,JUN,SPI1,FOXA1,FOSL1,GATA3,STAT3,MYC,FOS,SMAD3,ETS1,RELA,TP53,PPARG,GATA6,SMARCA4,KLF4,KLF5,PPARA,HIF1A
GO:BP	regulation of cellular process	GO:0050794	FALSE	2.83741e-22	21.5471	11108	306	248	21110	NANOG,OTX2,SMAD1,SMAD4,SOX17,SP1,THAP11,HAND1,CHD8,CHD7,EHMT2,WIZ,POU5F1,UBTF,CIITA,CTCF,TCF7L2,YY1,E2F6,TFAP2C,E2F1,NR2C2,JUN,SMARCB1,MAX,JUNB,SPI1,IRF4,TCF12,PAX5,TAF1,FOXA1,EP300,HDAC2,ELF1,FOSL1,GATA3,THAP1,STAT3,WRNIP1,TBP,MYC,CEBPB,GTF2F1,EBF1,SMC3,CHD2,MAFF,MAFK,NRF1,KDM5B,ATF2,NFATC1,NFIC,TEAD4,CBX3,FOXM1,FOS,ELK1,SIN3A,ZKSCAN1,ARID3A,MAZ,ATF1,HDAC6,CHD4,SUZ12,SIRT6,SETDB1,NSD2,NR2F2,PBX3…
GO:BP	miRNA transcription	GO:0061614	FALSE	3.0593e-22	21.5144	69	306	23	21110	SMAD1,SMAD4,POU5F1,YY1,JUN,SPI1,FOXA1,FOSL1,GATA3,STAT3,MYC,FOS,SMAD3,ETS1,RELA,TP53,PPARG,GATA6,SMARCA4,KLF4,KLF5,PPARA,HIF1A
GO:BP	regulation of miRNA metabolic process	GO:2000628	FALSE	4.87035e-22	21.3124	80	306	24	21110	SMAD1,SMAD4,POU5F1,YY1,JUN,SPI1,FOXA1,FOSL1,GATA3,STAT3,MYC,FOS,SMAD3,ETS1,RELA,NFKB1,TP53,PPARG,GATA6,SMARCA4,KLF4,KLF5,PPARA,HIF1A
GO:BP	developmental process	GO:0032502	FALSE	1.04177e-20	19.9822	6489	306	179	21110	NANOG,OTX2,SMAD1,SMAD4,SOX17,SP1,THAP11,HAND1,CHD8,CHD7,EHMT2,POU5F1,CIITA,TCF7L2,YY1,TFAP2C,E2F1,NR2C2,JUN,SMARCB1,MAX,JUNB,SPI1,IRF4,TCF12,PAX5,TAF1,FOXA1,EP300,HDAC2,ELF1,FOSL1,GATA3,STAT3,MYC,CEBPB,SMC3,CHD2,MAFF,KDM5B,ATF2,NFATC1,TEAD4,FOS,ELK1,SIN3A,ATF1,HDAC6,CHD4,SUZ12,SIRT6,NSD2,NR2F2,PBX3,SMAD2,SMAD3,MITF,ERG,TP63,ETS1,RELA,NFKB1,TP53,PPARG,CDX2,GATA6,HNF4A,EOMES,SMARCA4,SMAD5,PBX1,EGR2…
GO:BP	multicellular organism development	GO:0007275	FALSE	1.18756e-20	19.9253	4658	306	147	21110	NANOG,OTX2,SMAD1,SMAD4,SOX17,SP1,THAP11,HAND1,CHD8,CHD7,EHMT2,POU5F1,TCF7L2,YY1,TFAP2C,E2F1,NR2C2,JUN,SMARCB1,MAX,JUNB,SPI1,IRF4,TCF12,PAX5,TAF1,FOXA1,EP300,HDAC2,FOSL1,GATA3,STAT3,MYC,CEBPB,MAFF,KDM5B,ATF2,NFATC1,TEAD4,FOS,ELK1,SIN3A,ATF1,HDAC6,CHD4,SUZ12,SIRT6,NSD2,NR2F2,PBX3,SMAD2,SMAD3,MITF,TP63,ETS1,RELA,TP53,PPARG,CDX2,GATA6,HNF4A,EOMES,SMARCA4,SMAD5,PBX1,EGR2,SOX2,KLF4,NKX2-1,AGO1,PGR,NCOA…
GO:BP	animal organ development	GO:0048513	FALSE	3.07845e-20	19.5117	3128	306	116	21110	OTX2,SMAD1,SMAD4,SOX17,HAND1,CHD8,CHD7,POU5F1,TCF7L2,YY1,TFAP2C,E2F1,JUN,SMARCB1,MAX,JUNB,SPI1,TCF12,PAX5,TAF1,FOXA1,EP300,HDAC2,FOSL1,GATA3,STAT3,MYC,CEBPB,CHD2,MAFF,KDM5B,ATF2,NFATC1,TEAD4,FOS,ELK1,SIN3A,SIRT6,NSD2,NR2F2,PBX3,SMAD2,SMAD3,MITF,TP63,RELA,NFKB1,TP53,PPARG,CDX2,GATA6,HNF4A,EOMES,SMARCA4,SMAD5,PBX1,EGR2,SOX2,KLF4,NKX2-1,PGR,NCOA3,NRIP1,MBD3,RING1,ETV1,SPDEF,CEBPG,HOXA10,IRX3,KLF5,NI…
GO:BP	anatomical structure development	GO:0048856	FALSE	3.76601e-20	19.4241	5896	306	168	21110	NANOG,OTX2,SMAD1,SMAD4,SOX17,SP1,THAP11,HAND1,CHD8,CHD7,EHMT2,POU5F1,TCF7L2,YY1,TFAP2C,E2F1,NR2C2,JUN,SMARCB1,MAX,JUNB,SPI1,IRF4,TCF12,PAX5,TAF1,FOXA1,EP300,HDAC2,FOSL1,GATA3,STAT3,MYC,CEBPB,CHD2,MAFF,KDM5B,ATF2,NFATC1,TEAD4,FOS,ELK1,SIN3A,ATF1,HDAC6,CHD4,SUZ12,SIRT6,NSD2,NR2F2,PBX3,SMAD2,SMAD3,MITF,TP63,ETS1,RELA,NFKB1,TP53,PPARG,CDX2,GATA6,HNF4A,EOMES,SMARCA4,SMAD5,PBX1,EGR2,GPS2,SOX2,KLF4,NKX2…
GO:BP	miRNA metabolic process	GO:0010586	FALSE	4.83983e-20	19.3152	95	306	24	21110	SMAD1,SMAD4,POU5F1,YY1,JUN,SPI1,FOXA1,FOSL1,GATA3,STAT3,MYC,FOS,SMAD3,ETS1,RELA,NFKB1,TP53,PPARG,GATA6,SMARCA4,KLF4,KLF5,PPARA,HIF1A
GO:BP	RNA metabolic process	GO:0016070	FALSE	1.04949e-19	18.979	6983	306	185	21110	NANOG,OTX2,SMAD1,SMAD4,SOX17,SP1,THAP11,HAND1,CHD8,CHD7,EHMT2,WIZ,POU5F1,UBTF,CIITA,CTCF,TCF7L2,YY1,E2F6,TFAP2C,E2F1,NR2C2,JUN,SMARCB1,MAX,JUNB,SPI1,IRF4,TCF12,PAX5,TAF1,FOXA1,EP300,HDAC2,ELF1,FOSL1,GATA3,THAP1,STAT3,TBP,MYC,CEBPB,GTF2F1,EBF1,CHD2,MAFF,MAFK,NRF1,KDM5B,ATF2,NFATC1,NFIC,TEAD4,CBX3,FOXM1,FOS,ELK1,SIN3A,ZKSCAN1,ARID3A,MAZ,ATF1,HDAC6,CHD4,SUZ12,SIRT6,SETDB1,NSD2,NR2F2,PBX3,SMAD2,SMAD3…
GO:BP	positive regulation of miRNA metabolic process	GO:2000630	FALSE	2.10713e-19	18.6763	58	306	20	21110	SMAD1,SMAD4,JUN,SPI1,FOXA1,FOSL1,GATA3,STAT3,MYC,FOS,SMAD3,ETS1,RELA,NFKB1,TP53,PPARG,SMARCA4,KLF4,KLF5,HIF1A
GO:BP	nucleic acid metabolic process	GO:0090304	FALSE	2.17782e-19	18.662	7534	306	193	21110	NANOG,OTX2,SMAD1,SMAD4,SOX17,SP1,THAP11,HAND1,CHD8,CHD7,EHMT2,WIZ,POU5F1,UBTF,CIITA,CTCF,TCF7L2,YY1,E2F6,TFAP2C,E2F1,NR2C2,JUN,SMARCB1,MAX,JUNB,SPI1,IRF4,TCF12,PAX5,TAF1,FOXA1,EP300,HDAC2,ELF1,FOSL1,GATA3,THAP1,STAT3,WRNIP1,TBP,MYC,CEBPB,GTF2F1,EBF1,SMC3,CHD2,MAFF,MAFK,NRF1,KDM5B,ATF2,NFATC1,NFIC,TEAD4,CBX3,FOXM1,FOS,ELK1,SIN3A,ZKSCAN1,ARID3A,MAZ,ATF1,HDAC6,CHD4,SUZ12,SIRT6,SETDB1,NSD2,NR2F2,PBX3…
GO:BP	positive regulation of miRNA transcription	GO:1902895	FALSE	4.39023e-19	18.3575	51	306	19	21110	SMAD1,SMAD4,JUN,SPI1,FOXA1,FOSL1,GATA3,STAT3,MYC,FOS,SMAD3,ETS1,RELA,TP53,PPARG,SMARCA4,KLF4,KLF5,HIF1A
GO:BP	cellular developmental process	GO:0048869	FALSE	4.97979e-19	18.3028	4344	306	138	21110	NANOG,OTX2,SMAD1,SMAD4,SOX17,THAP11,HAND1,CHD7,EHMT2,POU5F1,TCF7L2,YY1,E2F1,NR2C2,JUN,SMARCB1,JUNB,SPI1,IRF4,TCF12,PAX5,FOXA1,EP300,HDAC2,ELF1,GATA3,STAT3,MYC,CEBPB,CHD2,MAFF,KDM5B,ATF2,NFATC1,TEAD4,FOS,ELK1,SIN3A,ATF1,HDAC6,CHD4,SUZ12,SIRT6,NR2F2,PBX3,SMAD2,SMAD3,MITF,ERG,TP63,ETS1,NFKB1,TP53,PPARG,CDX2,GATA6,HNF4A,EOMES,SMARCA4,SMAD5,PBX1,EGR2,GPS2,SOX2,KLF4,NKX2-1,PGR,NCOA3,KLF1,MBD3,ASF1A,HIR…
GO:BP	system development	GO:0048731	FALSE	6.03336e-19	18.2194	3987	306	131	21110	OTX2,SMAD1,SMAD4,SOX17,SP1,THAP11,HAND1,CHD8,CHD7,EHMT2,POU5F1,TCF7L2,YY1,TFAP2C,E2F1,NR2C2,JUN,SMARCB1,MAX,JUNB,SPI1,TCF12,PAX5,TAF1,FOXA1,EP300,HDAC2,FOSL1,GATA3,STAT3,MYC,CEBPB,KDM5B,ATF2,NFATC1,TEAD4,FOS,ELK1,SIN3A,ATF1,HDAC6,CHD4,SUZ12,SIRT6,NSD2,NR2F2,PBX3,SMAD2,SMAD3,MITF,TP63,ETS1,RELA,TP53,PPARG,CDX2,GATA6,HNF4A,EOMES,SMARCA4,SMAD5,PBX1,EGR2,SOX2,KLF4,NKX2-1,AGO1,PGR,NRIP1,MBD3,RING1,ETV…
GO:BP	cell differentiation	GO:0030154	FALSE	9.07307e-19	18.0422	4318	306	137	21110	NANOG,OTX2,SMAD1,SMAD4,SOX17,THAP11,HAND1,CHD7,EHMT2,POU5F1,TCF7L2,YY1,E2F1,NR2C2,JUN,SMARCB1,JUNB,SPI1,IRF4,TCF12,PAX5,FOXA1,EP300,HDAC2,ELF1,GATA3,STAT3,MYC,CEBPB,CHD2,MAFF,KDM5B,ATF2,NFATC1,TEAD4,FOS,ELK1,SIN3A,ATF1,HDAC6,CHD4,SUZ12,SIRT6,NR2F2,PBX3,SMAD2,SMAD3,MITF,ERG,TP63,ETS1,NFKB1,TP53,PPARG,CDX2,GATA6,HNF4A,EOMES,SMARCA4,SMAD5,PBX1,EGR2,GPS2,SOX2,KLF4,NKX2-1,PGR,NCOA3,KLF1,MBD3,ASF1A,HIR…
GO:BP	nucleobase-containing compound metabolic process	GO:0006139	FALSE	1.75468e-18	17.7558	8049	306	199	21110	NANOG,OTX2,SMAD1,SMAD4,SOX17,SP1,THAP11,HAND1,CHD8,CHD7,EHMT2,WIZ,POU5F1,UBTF,CIITA,CTCF,TCF7L2,YY1,E2F6,TFAP2C,E2F1,NR2C2,JUN,SMARCB1,MAX,JUNB,SPI1,IRF4,TCF12,PAX5,TAF1,FOXA1,EP300,HDAC2,ELF1,FOSL1,GATA3,THAP1,STAT3,WRNIP1,TBP,MYC,CEBPB,GTF2F1,EBF1,SMC3,CHD2,MAFF,MAFK,NRF1,KDM5B,ATF2,NFATC1,NFIC,TEAD4,CBX3,FOXM1,FOS,ELK1,SIN3A,ZKSCAN1,ARID3A,MAZ,ATF1,HDAC6,CHD4,SUZ12,SIRT6,SETDB1,NSD2,NR2F2,PBX3…
GO:BP	embryo development	GO:0009790	FALSE	1.94372e-18	17.7114	1144	306	65	21110	NANOG,OTX2,SMAD1,SMAD4,SOX17,HAND1,CHD8,CHD7,POU5F1,YY1,NR2C2,SMARCB1,JUNB,PAX5,FOXA1,EP300,HDAC2,FOSL1,GATA3,CEBPB,MAFF,ATF2,TEAD4,SIN3A,NR2F2,PBX3,SMAD2,SMAD3,TP63,TP53,CDX2,GATA6,HNF4A,EOMES,SMAD5,PBX1,SOX2,KLF4,MBD3,HIRA,HINFP,HOXA10,IRX3,NIPBL,ETS2,HOXA13,TBXT,TEAD2,EPAS1,WDR5,HIF1A,ARNT,TCF21,GATA4,DUSP4,NMT1,BCL10,TM4SF1,FZD6,SETDB2,DCHS1,TRIP12,NASP,RPS6,EIF4A3
GO:BP	cell fate commitment	GO:0045165	FALSE	4.55343e-18	17.3417	284	306	34	21110	NANOG,SMAD1,SMAD4,SOX17,EHMT2,POU5F1,TCF7L2,IRF4,FOXA1,HDAC2,GATA3,STAT3,TEAD4,CHD4,NR2F2,SMAD2,MITF,TP53,PPARG,GATA6,EOMES,SMAD5,SOX2,KLF4,NKX2-1,MBD3,SPDEF,ETS2,HOXA13,NKX2-2,TBXT,MYOD1,EPAS1,GATA4
GO:BP	chromatin remodeling	GO:0006338	FALSE	1.44646e-17	16.8397	481	306	42	21110	CHD8,CHD7,POU5F1,CTCF,YY1,TFAP2C,SMARCB1,SPI1,FOXA1,EP300,HDAC2,GATA3,MYC,CHD2,KDM5B,RBBP5,ATF2,CBX3,SIN3A,HDAC6,CHD4,SUZ12,SIRT6,SETDB1,TP63,TP53,EOMES,SMARCA4,MBD3,ASF1A,HIRA,RING1,WDR5,EZH1,BRD4,JARID2,DDX21,SETDB2,TSPYL5,SMARCC2,TRIP12,NASP
GO:BP	negative regulation of biological process	GO:0048519	FALSE	2.1616e-17	16.6652	5932	306	163	21110	NANOG,SMAD1,SMAD4,SOX17,THAP11,HAND1,CHD8,CHD7,EHMT2,POU5F1,CIITA,CTCF,TCF7L2,YY1,E2F6,TFAP2C,E2F1,NR2C2,JUN,SMARCB1,MAX,SPI1,IRF4,PAX5,TAF1,FOXA1,EP300,HDAC2,ELF1,FOSL1,GATA3,THAP1,STAT3,MYC,CEBPB,MAFF,MAFK,KDM5B,ATF2,NFATC1,NFIC,CBX3,FOXM1,SIN3A,MAZ,HDAC6,CHD4,SUZ12,SIRT6,SETDB1,NSD2,NR2F2,SMAD2,SMAD3,MITF,TP63,ETS1,RELA,NFKB1,TP53,PPARG,CDX2,GATA6,HNF4A,EOMES,SMARCA4,SMAD5,PBX1,TFAP4,GPS2,SOX2…
GO:BP	cellular aromatic compound metabolic process	GO:0006725	FALSE	2.37473e-17	16.6244	8273	306	200	21110	NANOG,OTX2,SMAD1,SMAD4,SOX17,SP1,THAP11,HAND1,CHD8,CHD7,EHMT2,WIZ,POU5F1,UBTF,CIITA,CTCF,TCF7L2,YY1,E2F6,TFAP2C,E2F1,NR2C2,JUN,SMARCB1,MAX,JUNB,SPI1,IRF4,TCF12,PAX5,TAF1,FOXA1,EP300,HDAC2,ELF1,FOSL1,GATA3,THAP1,STAT3,WRNIP1,TBP,MYC,CEBPB,GTF2F1,EBF1,SMC3,CHD2,MAFF,MAFK,NRF1,KDM5B,ATF2,NFATC1,NFIC,TEAD4,CBX3,FOXM1,FOS,ELK1,SIN3A,ZKSCAN1,ARID3A,MAZ,ATF1,HDAC6,CHD4,SUZ12,SIRT6,SETDB1,NSD2,NR2F2,PBX3…
GO:BP	heterocycle metabolic process	GO:0046483	FALSE	3.04059e-17	16.517	8221	306	199	21110	NANOG,OTX2,SMAD1,SMAD4,SOX17,SP1,THAP11,HAND1,CHD8,CHD7,EHMT2,WIZ,POU5F1,UBTF,CIITA,CTCF,TCF7L2,YY1,E2F6,TFAP2C,E2F1,NR2C2,JUN,SMARCB1,MAX,JUNB,SPI1,IRF4,TCF12,PAX5,TAF1,FOXA1,EP300,HDAC2,ELF1,FOSL1,GATA3,THAP1,STAT3,WRNIP1,TBP,MYC,CEBPB,GTF2F1,EBF1,SMC3,CHD2,MAFF,MAFK,NRF1,KDM5B,ATF2,NFATC1,NFIC,TEAD4,CBX3,FOXM1,FOS,ELK1,SIN3A,ZKSCAN1,ARID3A,MAZ,ATF1,HDAC6,CHD4,SUZ12,SIRT6,SETDB1,NSD2,NR2F2,PBX3…
GO:BP	regulation of developmental process	GO:0050793	FALSE	6.36441e-17	16.1962	2482	306	96	21110	NANOG,OTX2,SMAD1,SMAD4,SOX17,SP1,CHD7,POU5F1,TCF7L2,YY1,E2F1,NR2C2,SMARCB1,JUNB,SPI1,IRF4,TCF12,FOXA1,HDAC2,GATA3,STAT3,MYC,CEBPB,MAFF,KDM5B,ATF2,NFATC1,TEAD4,FOS,SIN3A,HDAC6,CHD4,SUZ12,SIRT6,NSD2,SMAD2,SMAD3,MITF,TP63,ETS1,NFKB1,TP53,PPARG,CDX2,GATA6,HNF4A,SMARCA4,SMAD5,PBX1,EGR2,GPS2,SOX2,KLF4,NKX2-1,AGO1,NCOA3,MBD3,ZC3H8,SPDEF,IRX3,KLF5,NIPBL,NKX2-2,TEAD2,MYOD1,PPARA,WDR5,ZNF750,HIF1A,ARNT,GAT…
GO:BP	cellular nitrogen compound metabolic process	GO:0034641	FALSE	6.97719e-17	16.1563	8680	306	205	21110	NANOG,OTX2,SMAD1,SMAD4,SOX17,SP1,THAP11,HAND1,CHD8,CHD7,EHMT2,WIZ,POU5F1,UBTF,CIITA,CTCF,TCF7L2,YY1,E2F6,TFAP2C,E2F1,NR2C2,JUN,SMARCB1,MAX,JUNB,SPI1,IRF4,TCF12,PAX5,TAF1,FOXA1,EP300,HDAC2,ELF1,FOSL1,GATA3,THAP1,STAT3,WRNIP1,TBP,MYC,CEBPB,GTF2F1,EBF1,SMC3,CHD2,MAFF,MAFK,NRF1,KDM5B,ATF2,NFATC1,NFIC,TEAD4,CBX3,FOXM1,FOS,ELK1,SIN3A,ZKSCAN1,ARID3A,MAZ,ATF1,HDAC6,CHD4,SUZ12,SIRT6,SETDB1,NSD2,NR2F2,PBX3…
GO:BP	regulation of biological process	GO:0050789	FALSE	7.39053e-17	16.1313	12480	306	255	21110	NANOG,OTX2,SMAD1,SMAD4,SOX17,SP1,THAP11,HAND1,CHD8,CHD7,EHMT2,WIZ,POU5F1,UBTF,CIITA,CTCF,TCF7L2,YY1,E2F6,TFAP2C,E2F1,NR2C2,JUN,SMARCB1,MAX,JUNB,SPI1,IRF4,TCF12,PAX5,TAF1,FOXA1,EP300,HDAC2,ELF1,FOSL1,GATA3,THAP1,STAT3,WRNIP1,TBP,MYC,CEBPB,GTF2F1,EBF1,SMC3,CHD2,MAFF,MAFK,NRF1,KDM5B,RBBP5,ATF2,NFATC1,NFIC,TEAD4,CBX3,FOXM1,FOS,ELK1,SIN3A,ZKSCAN1,ARID3A,MAZ,ATF1,HDAC6,CHD4,SUZ12,SIRT6,SETDB1,NSD2,NR2F…
GO:BP	organic cyclic compound metabolic process	GO:1901360	FALSE	1.29454e-16	15.8879	8514	306	202	21110	NANOG,OTX2,SMAD1,SMAD4,SOX17,SP1,THAP11,HAND1,CHD8,CHD7,EHMT2,WIZ,POU5F1,UBTF,CIITA,CTCF,TCF7L2,YY1,E2F6,TFAP2C,E2F1,NR2C2,JUN,SMARCB1,MAX,JUNB,SPI1,IRF4,TCF12,PAX5,TAF1,FOXA1,EP300,HDAC2,ELF1,FOSL1,GATA3,THAP1,STAT3,WRNIP1,TBP,MYC,CEBPB,GTF2F1,EBF1,SMC3,CHD2,MAFF,MAFK,NRF1,KDM5B,ATF2,NFATC1,NFIC,TEAD4,CBX3,FOXM1,FOS,ELK1,SIN3A,ZKSCAN1,ARID3A,MAZ,ATF1,HDAC6,CHD4,SUZ12,SIRT6,SETDB1,NSD2,NR2F2,PBX3…
GO:BP	tissue development	GO:0009888	FALSE	2.75146e-16	15.5604	2008	306	84	21110	NANOG,SMAD1,SMAD4,SOX17,HAND1,CHD7,POU5F1,TCF7L2,YY1,JUN,SMARCB1,JUNB,SPI1,PAX5,FOXA1,EP300,HDAC2,GATA3,MYC,CEBPB,MAFF,KDM5B,ATF2,FOS,SIRT6,NR2F2,SMAD2,SMAD3,TP63,RELA,TP53,PPARG,CDX2,GATA6,HNF4A,EOMES,SMAD5,PBX1,EGR2,SOX2,KLF4,NKX2-1,PGR,NCOA3,MBD3,SPDEF,IRX3,KLF5,ETS2,HOXA13,NKX2-2,TBXT,TEAD2,MYOD1,EPAS1,PPARA,ZNF750,HIF1A,TCF21,GATA4,CTSH,JARID2,SPEF1,PLOD1,DUSP4,EXOC5,BCL10,GJC1,SMAD7,TSKU,PO…
GO:BP	biological regulation	GO:0065007	FALSE	7.01372e-16	15.1541	12891	306	258	21110	NANOG,OTX2,SMAD1,SMAD4,SOX17,SP1,THAP11,HAND1,CHD8,CHD7,EHMT2,WIZ,POU5F1,UBTF,CIITA,CTCF,TCF7L2,YY1,E2F6,TFAP2C,E2F1,NR2C2,JUN,SMARCB1,MAX,JUNB,SPI1,IRF4,TCF12,PAX5,TAF1,FOXA1,EP300,HDAC2,ELF1,FOSL1,GATA3,THAP1,STAT3,WRNIP1,TBP,MYC,CEBPB,GTF2F1,EBF1,SMC3,CHD2,MAFF,MAFK,NRF1,KDM5B,RBBP5,ATF2,NFATC1,NFIC,TEAD4,CBX3,FOXM1,FOS,ELK1,SIN3A,ZKSCAN1,ARID3A,MAZ,ATF1,HDAC6,CHD4,SUZ12,SIRT6,SETDB1,NSD2,NR2F…
GO:BP	chromatin organization	GO:0006325	FALSE	1.02868e-15	14.9877	683	306	47	21110	CHD8,CHD7,EHMT2,POU5F1,CTCF,YY1,TFAP2C,SMARCB1,SPI1,FOXA1,EP300,HDAC2,GATA3,MYC,CHD2,KDM5B,RBBP5,ATF2,CBX3,SIN3A,HDAC6,CHD4,SUZ12,SIRT6,SETDB1,NSD2,TP63,RELA,TP53,EOMES,SMARCA4,SOX2,MBD3,ASF1A,HIRA,RING1,WDR5,EZH1,BRD4,JARID2,DDX21,SETDB2,TSPYL5,SMARCC2,SRPK1,TRIP12,NASP
GO:BP	tube development	GO:0035295	FALSE	1.48576e-15	14.8281	1082	306	59	21110	SMAD1,SMAD4,SOX17,SP1,HAND1,CHD8,CHD7,JUN,JUNB,SPI1,FOXA1,EP300,GATA3,STAT3,MYC,KDM5B,ATF2,ELK1,SIRT6,NR2F2,SMAD2,SMAD3,TP63,ETS1,PPARG,CDX2,GATA6,SMAD5,PBX1,KLF4,NKX2-1,AGO1,PGR,SPDEF,IRX3,KLF5,NIPBL,HOXA13,NKX2-2,TBXT,TEAD2,EPAS1,HIF1A,ELK3,TCF21,GATA4,CTSH,IL12A,BCL10,GJC1,SMAD7,LTBP3,CAV1,FZD6,SETDB2,C3,MMP19,DCHS1,EPHB4
GO:BP	anatomical structure morphogenesis	GO:0009653	FALSE	2.63771e-15	14.5788	2712	306	98	21110	NANOG,OTX2,SMAD1,SMAD4,SOX17,SP1,HAND1,CHD7,POU5F1,YY1,JUN,JUNB,SPI1,PAX5,FOXA1,EP300,HDAC2,GATA3,STAT3,MYC,CEBPB,KDM5B,ATF2,NFATC1,TEAD4,SIN3A,HDAC6,SIRT6,NSD2,NR2F2,PBX3,SMAD2,SMAD3,TP63,ETS1,RELA,NFKB1,TP53,PPARG,CDX2,GATA6,HNF4A,EOMES,SMAD5,PBX1,EGR2,SOX2,KLF4,NKX2-1,AGO1,PGR,HIRA,RING1,ETV1,HOXA10,IRX3,KLF5,NIPBL,ETS2,FOXD2,HOXA13,TBXT,TEAD2,MYOD1,EPAS1,PPARA,EZH1,HIF1A,ELK3,TCF21,GATA4,CTSH…
GO:BP	regulation of cell differentiation	GO:0045595	FALSE	5.93409e-15	14.2266	1568	306	71	21110	NANOG,SMAD1,SMAD4,SOX17,CHD7,TCF7L2,YY1,E2F1,SMARCB1,JUNB,SPI1,IRF4,TCF12,FOXA1,HDAC2,GATA3,STAT3,MYC,CEBPB,MAFF,NFATC1,FOS,SIN3A,HDAC6,CHD4,SUZ12,SIRT6,SMAD2,SMAD3,MITF,TP63,ETS1,NFKB1,TP53,PPARG,CDX2,SMARCA4,SMAD5,PBX1,EGR2,GPS2,SOX2,KLF4,NKX2-1,NCOA3,MBD3,ZC3H8,SPDEF,IRX3,KLF5,NKX2-2,TEAD2,MYOD1,PPARA,ZNF750,HIF1A,ARNT,SRRT,XRCC5,SYAP1,PARP6,SMAD7,TSKU,LTBP3,CAV1,IL36B,CLOCK,SMARCC2,RGS4,BNC1,…
GO:BP	circulatory system development	GO:0072359	FALSE	8.60351e-15	14.0653	1123	306	59	21110	SMAD1,SMAD4,SOX17,SP1,HAND1,CHD7,POU5F1,TCF7L2,YY1,JUN,JUNB,SPI1,EP300,FOSL1,GATA3,STAT3,ATF2,NFATC1,SIRT6,NSD2,NR2F2,SMAD2,SMAD3,ETS1,TP53,PPARG,CDX2,GATA6,EOMES,SMAD5,EGR2,KLF4,AGO1,MBD3,IRX3,KLF5,NIPBL,HOXA13,TBXT,TEAD2,EPAS1,PPARA,HIF1A,ELK3,TCF21,GATA4,CTSH,JARID2,IL12A,GJC1,SMAD7,POPDC3,CAV1,SETDB2,C3,MMP19,DCHS1,EPHB4,RGS4
GO:BP	positive regulation of developmental process	GO:0051094	FALSE	9.62935e-15	14.0164	1310	306	64	21110	OTX2,SMAD1,SMAD4,SOX17,SP1,CHD7,POU5F1,TCF7L2,E2F1,NR2C2,SMARCB1,JUNB,SPI1,TCF12,FOXA1,HDAC2,GATA3,STAT3,MYC,CEBPB,KDM5B,TEAD4,FOS,SIN3A,HDAC6,SIRT6,NSD2,SMAD2,SMAD3,TP63,ETS1,NFKB1,PPARG,CDX2,GATA6,SMARCA4,SMAD5,EGR2,SOX2,KLF4,NCOA3,SPDEF,IRX3,KLF5,NIPBL,NKX2-2,MYOD1,HIF1A,ARNT,GATA4,CTSH,SRRT,XRCC5,SYAP1,PARP6,SMAD7,LTBP3,C3,IL36B,SMARCC2,TRADD,BNC1,LRRN3,CORO1B
GO:BP	tube morphogenesis	GO:0035239	FALSE	2.184e-14	13.6607	867	306	51	21110	SMAD1,SMAD4,SOX17,SP1,HAND1,CHD7,JUN,JUNB,SPI1,FOXA1,GATA3,STAT3,MYC,KDM5B,ATF2,SIRT6,NR2F2,SMAD2,SMAD3,TP63,ETS1,PPARG,GATA6,PBX1,KLF4,NKX2-1,AGO1,PGR,IRX3,KLF5,NIPBL,HOXA13,TBXT,TEAD2,EPAS1,HIF1A,ELK3,TCF21,GATA4,CTSH,IL12A,BCL10,GJC1,SMAD7,CAV1,FZD6,SETDB2,C3,MMP19,DCHS1,EPHB4
GO:BP	response to organic substance	GO:0010033	FALSE	2.96161e-14	13.5285	2809	306	98	21110	SMAD1,SMAD4,SOX17,SP1,EHMT2,CIITA,TCF7L2,YY1,E2F1,JUN,SMARCB1,MAX,JUNB,SPI1,TCF12,TAF1,FOXA1,EP300,HDAC2,FOSL1,GATA3,STAT3,CEBPB,KDM5B,RBBP5,ATF2,NFATC1,FOS,ELK1,SIN3A,ATF1,HDAC6,SETDB1,NR2F2,SMAD2,TP63,RELA,NFKB1,TP53,PPARG,GATA6,HNF4A,SMARCA4,SMAD5,TFAP4,EGR2,GPS2,KLF4,NKX2-1,PGR,ESR2,NCOA3,NRIP1,KLF1,MBD3,KLF5,NFIL3,HOXA13,NKX2-2,TBXT,TEAD2,MYOD1,PPARA,HIF1A,TCF21,GATA4,CTSH,JARID2,XRCC5,IL12A…
GO:BP	gene expression	GO:0010467	FALSE	3.45598e-14	13.4614	9020	306	204	21110	NANOG,OTX2,SMAD1,SMAD4,SOX17,SP1,THAP11,HAND1,CHD8,CHD7,EHMT2,WIZ,POU5F1,UBTF,CIITA,CTCF,TCF7L2,YY1,E2F6,TFAP2C,E2F1,NR2C2,JUN,SMARCB1,MAX,JUNB,SPI1,IRF4,TCF12,PAX5,TAF1,FOXA1,EP300,HDAC2,ELF1,FOSL1,GATA3,THAP1,STAT3,TBP,MYC,CEBPB,GTF2F1,EBF1,CHD2,MAFF,MAFK,NRF1,KDM5B,RBBP5,ATF2,NFATC1,NFIC,TEAD4,CBX3,FOXM1,FOS,ELK1,SIN3A,ZKSCAN1,ARID3A,MAZ,ATF1,HDAC6,CHD4,SUZ12,SIRT6,SETDB1,NSD2,NR2F2,PBX3,ZC3H1…
GO:BP	regulation of multicellular organismal process	GO:0051239	FALSE	4.69274e-14	13.3286	3021	306	102	21110	OTX2,SMAD1,SMAD4,SOX17,SP1,CHD7,POU5F1,TCF7L2,YY1,E2F1,NR2C2,JUN,SMARCB1,JUNB,SPI1,IRF4,FOXA1,HDAC2,ELF1,GATA3,STAT3,MYC,CEBPB,MAFF,KDM5B,ATF2,TEAD4,FOS,SIN3A,HDAC6,SIRT6,NSD2,NR2F2,PBX3,SMAD2,SMAD3,MITF,TP63,ETS1,RELA,NFKB1,TP53,PPARG,CDX2,GATA6,HNF4A,SMARCA4,PBX1,EGR2,KLF4,NKX2-1,AGO1,NCOA3,ZC3H8,CEBPG,IRX3,NIPBL,NKX2-2,MYOD1,EPAS1,PPARA,WDR5,ZNF750,HIF1A,ARNT,GATA4,FH,CTSH,JARID2,SRRT,XRCC5,IL…
GO:BP	response to endogenous stimulus	GO:0009719	FALSE	6.1173e-14	13.2134	1720	306	73	21110	OTX2,SMAD1,SMAD4,SP1,EHMT2,POU5F1,YY1,E2F1,JUN,MAX,SPI1,TCF12,TAF1,FOXA1,EP300,HDAC2,FOSL1,GATA3,STAT3,MYC,CEBPB,KDM5B,RBBP5,ATF2,NFATC1,FOS,ELK1,SIN3A,HDAC6,SMAD2,SMAD3,TP63,RELA,NFKB1,TP53,PPARG,GATA6,HNF4A,SMARCA4,SMAD5,TFAP4,EGR2,SOX2,KLF4,NKX2-1,PGR,ESR2,NCOA3,KLF1,HOXA13,NKX2-2,MYOD1,PPARA,HIF1A,ARNT,TCF21,GATA4,CTSH,IL12A,SYAP1,CPNE3,SMAD7,GPT,LDOC1,EIF2B3,LTBP3,CAV1,CLOCK,MMP19,RGS4,CORO1…
GO:BP	muscle structure development	GO:0061061	FALSE	3.48172e-13	12.4582	664	306	43	21110	SMAD1,SMAD4,HAND1,CHD7,TCF7L2,YY1,SMARCB1,TCF12,PAX5,EP300,CHD2,MAFF,NFATC1,TEAD4,FOS,SIRT6,NR2F2,SMAD3,GATA6,EOMES,SMARCA4,EGR2,ASF1A,HIRA,ETV1,HINFP,IRX3,KLF5,TBXT,MYOD1,EPAS1,PPARA,TCF21,GATA4,SMAD7,LARGE1,POPDC3,CAV1,CTF1,RCAN1,SMARCC2,RGS4,MYH15
GO:BP	multicellular organismal process	GO:0032501	FALSE	1.1253e-12	11.9487	7716	306	181	21110	NANOG,OTX2,SMAD1,SMAD4,SOX17,SP1,THAP11,HAND1,CHD8,CHD7,EHMT2,POU5F1,TCF7L2,YY1,TFAP2C,E2F1,NR2C2,JUN,SMARCB1,MAX,JUNB,SPI1,IRF4,TCF12,PAX5,TAF1,FOXA1,EP300,HDAC2,ELF1,FOSL1,GATA3,STAT3,MYC,CEBPB,SMC3,MAFF,KDM5B,ATF2,NFATC1,TEAD4,FOS,ELK1,SIN3A,ATF1,HDAC6,CHD4,SUZ12,SIRT6,NSD2,NR2F2,PBX3,SMAD2,SMAD3,MITF,TP63,ETS1,RELA,NFKB1,TP53,PPARG,CDX2,GATA6,HNF4A,EOMES,SMARCA4,SMAD5,PBX1,EGR2,GPS2,SOX2,KLF4…
GO:BP	ncRNA metabolic process	GO:0034660	FALSE	1.87294e-12	11.7275	633	306	41	21110	SMAD1,SMAD4,CHD7,POU5F1,YY1,JUN,SMARCB1,SPI1,FOXA1,FOSL1,GATA3,STAT3,MYC,FOS,SMAD2,SMAD3,ETS1,RELA,NFKB1,TP53,PPARG,GATA6,SMARCA4,KLF4,AGO1,ZC3H8,KLF5,MYOD1,PPARA,HIF1A,SRRT,DDX21,ZC3H7B,DCAF13,NOL9,DKC1,ELP1,RPS6,GTPBP4,DGCR8,EIF4A3
GO:BP	nitrogen compound metabolic process	GO:0006807	FALSE	2.65235e-12	11.5764	12164	306	242	21110	NANOG,OTX2,SMAD1,SMAD4,SOX17,SP1,THAP11,HAND1,CHD8,CHD7,EHMT2,WIZ,POU5F1,UBTF,CIITA,CTCF,TCF7L2,YY1,E2F6,TFAP2C,E2F1,NR2C2,JUN,SMARCB1,MAX,JUNB,SPI1,IRF4,TCF12,PAX5,TAF1,FOXA1,EP300,HDAC2,ELF1,FOSL1,GATA3,THAP1,STAT3,WRNIP1,TBP,MYC,CEBPB,GTF2F1,EBF1,SMC3,CHD2,MAFF,MAFK,NRF1,KDM5B,RBBP5,ATF2,NFATC1,NFIC,TEAD4,CBX3,FOXM1,FOS,ELK1,SIN3A,ZKSCAN1,ARID3A,MAZ,ATF1,HDAC6,CHD4,SUZ12,SIRT6,SETDB1,NSD2,NR2F…
GO:BP	chordate embryonic development	GO:0043009	FALSE	3.12041e-12	11.5058	674	306	42	21110	SMAD4,SOX17,HAND1,CHD8,CHD7,POU5F1,SMARCB1,JUNB,PAX5,FOXA1,EP300,FOSL1,GATA3,CEBPB,MAFF,ATF2,TEAD4,SIN3A,NR2F2,SMAD2,SMAD3,TP53,CDX2,GATA6,EOMES,PBX1,KLF4,MBD3,HINFP,NIPBL,TBXT,TEAD2,EPAS1,HIF1A,ARNT,NMT1,BCL10,TM4SF1,FZD6,DCHS1,NASP,EIF4A3
GO:BP	positive regulation of gene expression	GO:0010628	FALSE	3.45343e-12	11.4617	1165	306	56	21110	SMAD1,SOX17,SP1,POU5F1,CTCF,YY1,E2F1,SPI1,IRF4,TCF12,EP300,HDAC2,GATA3,STAT3,MYC,CEBPB,KDM5B,RBBP5,ATF2,MAZ,NSD2,SMAD2,SMAD3,MITF,ETS1,RELA,TP53,PPARG,GATA6,KLF4,NKX2-1,PGR,CEBPG,HINFP,NFIL3,NKX2-2,WDR5,HIF1A,ARNT,GATA4,GUF1,CTSH,IL12A,DDX21,CASP1,BCL10,FAM49B,CAV1,C3,IL36B,CADM1,THRAP3,HABP4,LARP4B,CNBP,EIF4A3
GO:BP	embryo development ending in birth or egg hatching	GO:0009792	FALSE	9.50035e-12	11.0223	696	306	42	21110	SMAD4,SOX17,HAND1,CHD8,CHD7,POU5F1,SMARCB1,JUNB,PAX5,FOXA1,EP300,FOSL1,GATA3,CEBPB,MAFF,ATF2,TEAD4,SIN3A,NR2F2,SMAD2,SMAD3,TP53,CDX2,GATA6,EOMES,PBX1,KLF4,MBD3,HINFP,NIPBL,TBXT,TEAD2,EPAS1,HIF1A,ARNT,NMT1,BCL10,TM4SF1,FZD6,DCHS1,NASP,EIF4A3
GO:BP	response to chemical	GO:0042221	FALSE	1.41359e-11	10.8497	4124	306	118	21110	OTX2,SMAD1,SMAD4,SOX17,SP1,CHD7,EHMT2,CIITA,TCF7L2,YY1,E2F1,JUN,SMARCB1,MAX,JUNB,SPI1,TCF12,TAF1,FOXA1,EP300,HDAC2,FOSL1,GATA3,STAT3,MYC,CEBPB,KDM5B,RBBP5,ATF2,NFATC1,FOS,ELK1,SIN3A,ATF1,HDAC6,SETDB1,NR2F2,SMAD2,SMAD3,TP63,ETS1,RELA,NFKB1,TP53,PPARG,GATA6,HNF4A,SMARCA4,SMAD5,TFAP4,EGR2,GPS2,KLF4,NKX2-1,PGR,ESR2,NCOA3,NRIP1,KLF1,MBD3,ETV1,ZC3H8,KLF5,NFIL3,HOXA13,NKX2-2,TBXT,TEAD2,MYOD1,EPAS1,PPARA…
GO:BP	regulation of multicellular organismal development	GO:2000026	FALSE	1.7179e-11	10.765	1407	306	61	21110	OTX2,SMAD1,SMAD4,SOX17,SP1,CHD7,YY1,E2F1,NR2C2,SMARCB1,JUNB,SPI1,IRF4,HDAC2,GATA3,STAT3,MYC,CEBPB,MAFF,ATF2,FOS,HDAC6,SIRT6,SMAD3,MITF,TP63,ETS1,TP53,PPARG,GATA6,HNF4A,SMARCA4,EGR2,KLF4,AGO1,NCOA3,ZC3H8,NIPBL,NKX2-2,MYOD1,PPARA,WDR5,HIF1A,ARNT,GATA4,CTSH,JARID2,SRRT,XRCC5,PARP6,SMAD7,LTBP3,CAV1,C3,IL36B,SMARCC2,TRADD,RGS4,TRIP12,LRRN3,SEMA6D
GO:BP	response to growth factor	GO:0070848	FALSE	1.88461e-11	10.7248	710	306	42	21110	OTX2,SMAD1,SMAD4,POU5F1,E2F1,JUN,SPI1,EP300,HDAC2,GATA3,STAT3,MYC,KDM5B,ATF2,NFATC1,FOS,ELK1,SIN3A,HDAC6,SMAD2,SMAD3,RELA,TP53,PPARG,GATA6,SMAD5,SOX2,KLF4,NKX2-1,HOXA13,PPARA,HIF1A,ARNT,GATA4,IL12A,SYAP1,CPNE3,SMAD7,LTBP3,CAV1,CORO1B,EIF4A3
GO:BP	anatomical structure formation involved in morphogenesis	GO:0048646	FALSE	1.90074e-11	10.7211	1174	306	55	21110	NANOG,OTX2,SMAD1,SMAD4,SOX17,SP1,HAND1,POU5F1,JUN,JUNB,FOXA1,EP300,HDAC2,GATA3,STAT3,ATF2,TEAD4,SIRT6,SMAD2,SMAD3,TP63,ETS1,TP53,PPARG,CDX2,GATA6,EOMES,EGR2,SOX2,KLF4,NKX2-1,AGO1,IRX3,KLF5,ETS2,TBXT,TEAD2,MYOD1,EPAS1,PPARA,HIF1A,ELK3,TCF21,GATA4,CTSH,IL12A,DUSP4,BCL10,TM4SF1,CAV1,FZD6,C3,MMP19,DCHS1,EPHB4
GO:BP	response to lipid	GO:0033993	FALSE	1.95017e-11	10.7099	916	306	48	21110	YY1,E2F1,SPI1,FOXA1,EP300,HDAC2,FOSL1,STAT3,CEBPB,FOS,ELK1,HDAC6,NR2F2,SMAD2,TP63,RELA,NFKB1,PPARG,GATA6,HNF4A,SMARCA4,TFAP4,KLF4,PGR,ESR2,NCOA3,NRIP1,MBD3,HOXA13,NKX2-2,TBXT,TEAD2,MYOD1,PPARA,TCF21,GATA4,CTSH,XRCC5,IL12A,CASP1,BCL10,LDOC1,CXCL6,CAV1,IL36B,CLOCK,NASP,UPF1
GO:BP	positive regulation of cell differentiation	GO:0045597	FALSE	2.24268e-11	10.6492	849	306	46	21110	SMAD1,SMAD4,SOX17,TCF7L2,E2F1,SMARCB1,JUNB,SPI1,TCF12,FOXA1,HDAC2,GATA3,STAT3,CEBPB,FOS,SIN3A,HDAC6,SIRT6,SMAD2,SMAD3,TP63,ETS1,NFKB1,PPARG,CDX2,SMARCA4,SMAD5,EGR2,SOX2,NCOA3,SPDEF,IRX3,KLF5,NKX2-2,MYOD1,HIF1A,ARNT,SRRT,XRCC5,SYAP1,PARP6,SMAD7,LTBP3,IL36B,SMARCC2,BNC1
GO:BP	cellular metabolic process	GO:0044237	FALSE	2.45941e-11	10.6092	11477	306	231	21110	NANOG,OTX2,SMAD1,SMAD4,SOX17,SP1,THAP11,HAND1,CHD8,CHD7,EHMT2,WIZ,POU5F1,UBTF,CIITA,CTCF,TCF7L2,YY1,E2F6,TFAP2C,E2F1,NR2C2,JUN,SMARCB1,MAX,JUNB,SPI1,IRF4,TCF12,PAX5,TAF1,FOXA1,EP300,HDAC2,ELF1,FOSL1,GATA3,THAP1,STAT3,WRNIP1,TBP,MYC,CEBPB,GTF2F1,EBF1,SMC3,CHD2,MAFF,MAFK,NRF1,KDM5B,ATF2,NFATC1,NFIC,TEAD4,CBX3,FOXM1,FOS,ELK1,SIN3A,ZKSCAN1,ARID3A,MAZ,ATF1,HDAC6,CHD4,SUZ12,SIRT6,SETDB1,NSD2,NR2F2,PBX3…
GO:BP	cellular response to endogenous stimulus	GO:0071495	FALSE	3.36198e-11	10.4734	1469	306	62	21110	OTX2,SMAD1,SMAD4,SP1,EHMT2,POU5F1,E2F1,JUN,MAX,SPI1,TAF1,FOXA1,EP300,HDAC2,GATA3,STAT3,CEBPB,KDM5B,ATF2,NFATC1,FOS,SIN3A,HDAC6,SMAD2,SMAD3,TP63,RELA,NFKB1,TP53,PPARG,GATA6,HNF4A,SMARCA4,SMAD5,TFAP4,KLF4,NKX2-1,PGR,ESR2,NCOA3,KLF1,HOXA13,MYOD1,PPARA,HIF1A,ARNT,TCF21,GATA4,CTSH,IL12A,SYAP1,CPNE3,SMAD7,GPT,LDOC1,LTBP3,CAV1,CLOCK,RGS4,CORO1B,RANGAP1,EIF4A3
GO:BP	heart development	GO:0007507	FALSE	3.44158e-11	10.4632	594	306	38	21110	SMAD1,SMAD4,SOX17,HAND1,CHD7,POU5F1,YY1,JUN,EP300,GATA3,ATF2,NFATC1,SIRT6,NSD2,SMAD2,SMAD3,TP53,PPARG,GATA6,EOMES,SMAD5,MBD3,IRX3,NIPBL,HOXA13,TBXT,TEAD2,PPARA,HIF1A,GATA4,JARID2,GJC1,SMAD7,POPDC3,SETDB2,DCHS1,EPHB4,RGS4
GO:BP	regulation of cell population proliferation	GO:0042127	FALSE	3.76919e-11	10.4238	1682	306	67	21110	NANOG,SMAD1,SMAD4,SOX17,SP1,CTCF,TCF7L2,TFAP2C,E2F1,JUN,SMARCB1,JUNB,HDAC2,FOSL1,GATA3,STAT3,MYC,CEBPB,KDM5B,ATF2,FOXM1,MAZ,HDAC6,SUZ12,SIRT6,NR2F2,SMAD2,SMAD3,MITF,TP63,ETS1,RELA,TP53,PPARG,CDX2,GATA6,HNF4A,SMARCA4,PBX1,TFAP4,SOX2,KLF4,PGR,TBXT,MYOD1,CSNK2A1,HIF1A,ARNT,CTSH,JARID2,XRCC5,IL12A,SMAD7,LDOC1,NMI,LTBP3,CAV1,CTF1,IGFBP6,TSPYL5,CD248,CCAR1,BNC1,RPS6,GTPBP4,DGCR8,CNBP
GO:BP	primary metabolic process	GO:0044238	FALSE	5.81598e-11	10.2354	12729	306	246	21110	NANOG,OTX2,SMAD1,SMAD4,SOX17,SP1,THAP11,HAND1,CHD8,CHD7,EHMT2,WIZ,POU5F1,UBTF,CIITA,CTCF,TCF7L2,YY1,E2F6,TFAP2C,E2F1,NR2C2,JUN,SMARCB1,MAX,JUNB,SPI1,IRF4,TCF12,PAX5,TAF1,FOXA1,EP300,HDAC2,ELF1,FOSL1,GATA3,THAP1,STAT3,WRNIP1,TBP,MYC,CEBPB,GTF2F1,EBF1,SMC3,CHD2,MAFF,MAFK,NRF1,KDM5B,RBBP5,ATF2,NFATC1,NFIC,TEAD4,CBX3,FOXM1,FOS,ELK1,SIN3A,ZKSCAN1,ARID3A,MAZ,ATF1,HDAC6,CHD4,SUZ12,SIRT6,SETDB1,NSD2,NR2F…
GO:BP	macromolecule metabolic process	GO:0043170	FALSE	6.59341e-11	10.1809	12337	306	241	21110	NANOG,OTX2,SMAD1,SMAD4,SOX17,SP1,THAP11,HAND1,CHD8,CHD7,EHMT2,WIZ,POU5F1,UBTF,CIITA,CTCF,TCF7L2,YY1,E2F6,TFAP2C,E2F1,NR2C2,JUN,SMARCB1,MAX,JUNB,SPI1,IRF4,TCF12,PAX5,TAF1,FOXA1,EP300,HDAC2,ELF1,FOSL1,GATA3,THAP1,STAT3,WRNIP1,TBP,MYC,CEBPB,GTF2F1,EBF1,SMC3,CHD2,MAFF,MAFK,NRF1,KDM5B,RBBP5,ATF2,NFATC1,NFIC,TEAD4,CBX3,FOXM1,FOS,ELK1,SIN3A,ZKSCAN1,ARID3A,MAZ,ATF1,HDAC6,CHD4,SUZ12,SIRT6,SETDB1,NSD2,NR2F…
GO:BP	cellular response to organic substance	GO:0071310	FALSE	8.46569e-11	10.0723	2019	306	74	21110	SMAD1,SMAD4,SOX17,SP1,EHMT2,CIITA,YY1,E2F1,JUN,SMARCB1,MAX,SPI1,TAF1,FOXA1,EP300,HDAC2,GATA3,STAT3,CEBPB,KDM5B,ATF2,NFATC1,FOS,ELK1,SIN3A,HDAC6,TP63,RELA,NFKB1,TP53,PPARG,GATA6,HNF4A,SMARCA4,SMAD5,TFAP4,EGR2,GPS2,KLF4,PGR,ESR2,NCOA3,NRIP1,KLF1,KLF5,NFIL3,TBXT,TEAD2,MYOD1,PPARA,HIF1A,TCF21,GATA4,CTSH,JARID2,XRCC5,SYAP1,CASP1,BCL10,SMAD7,GPT,LDOC1,NMI,CXCL6,CAV1,IL36B,CLOCK,TRADD,RGS4,IL13RA2,PDE12…
GO:BP	in utero embryonic development	GO:0001701	FALSE	1.13761e-10	9.94401	408	306	31	21110	SMAD4,SOX17,HAND1,CHD8,CHD7,POU5F1,SMARCB1,JUNB,FOSL1,GATA3,CEBPB,MAFF,ATF2,TEAD4,SIN3A,NR2F2,SMAD2,SMAD3,TP53,CDX2,GATA6,EOMES,KLF4,MBD3,HINFP,EPAS1,HIF1A,ARNT,NMT1,TM4SF1,NASP
GO:BP	embryonic morphogenesis	GO:0048598	FALSE	1.19829e-10	9.92144	618	306	38	21110	NANOG,OTX2,SMAD1,SMAD4,SOX17,HAND1,CHD7,POU5F1,PAX5,HDAC2,GATA3,SMAD2,SMAD3,TP63,TP53,GATA6,HNF4A,EOMES,PBX1,SOX2,KLF4,HIRA,HOXA10,IRX3,NIPBL,ETS2,HOXA13,TBXT,TEAD2,HIF1A,TCF21,GATA4,DUSP4,BCL10,FZD6,SETDB2,RPS6,EIF4A3
GO:BP	animal organ morphogenesis	GO:0009887	FALSE	1.3318e-10	9.87556	1076	306	51	21110	SMAD4,SOX17,HAND1,CHD7,POU5F1,YY1,JUN,PAX5,FOXA1,EP300,HDAC2,GATA3,STAT3,MYC,CEBPB,KDM5B,ATF2,NSD2,PBX3,SMAD2,SMAD3,TP63,RELA,NFKB1,TP53,CDX2,GATA6,PBX1,NKX2-1,PGR,RING1,IRX3,NIPBL,HOXA13,TBXT,TEAD2,PPARA,HIF1A,TCF21,GATA4,CTSH,SPEF1,SMAD7,TSKU,LTBP3,CAV1,FZD6,SETDB2,DCHS1,EPHB4,EIF4A3
GO:BP	epithelium development	GO:0060429	FALSE	1.35344e-10	9.86856	1231	306	55	21110	SMAD1,SMAD4,SOX17,HAND1,CHD7,JUN,SMARCB1,FOXA1,EP300,HDAC2,GATA3,MYC,CEBPB,MAFF,KDM5B,SIRT6,NR2F2,SMAD2,SMAD3,TP63,RELA,TP53,PPARG,CDX2,GATA6,HNF4A,SMAD5,PBX1,KLF4,NKX2-1,PGR,NCOA3,SPDEF,IRX3,KLF5,HOXA13,NKX2-2,TBXT,TEAD2,EPAS1,HIF1A,TCF21,GATA4,CTSH,SPEF1,EXOC5,BCL10,SMAD7,CAV1,FZD6,SETDB2,C3,CLOCK,TRADD,DCHS1
GO:BP	cell population proliferation	GO:0008283	FALSE	1.40495e-10	9.85234	1994	306	73	21110	NANOG,SMAD1,SMAD4,SOX17,SP1,THAP11,CTCF,TCF7L2,TFAP2C,E2F1,JUN,SMARCB1,JUNB,HDAC2,FOSL1,GATA3,THAP1,STAT3,MYC,CEBPB,KDM5B,ATF2,FOXM1,FOS,MAZ,HDAC6,SUZ12,SIRT6,NR2F2,SMAD2,SMAD3,MITF,TP63,ETS1,RELA,TP53,PPARG,CDX2,GATA6,HNF4A,SMARCA4,PBX1,TFAP4,SOX2,KLF4,PGR,TBXT,MYOD1,CSNK2A1,HIF1A,ARNT,CTSH,JARID2,XRCC5,IL12A,SMAD7,LDOC1,NMI,LTBP3,CAV1,CTF1,FZD6,IGFBP6,TSPYL5,CD248,DCHS1,CCAR1,BNC1,RPS6,PRDX1,GT…
GO:BP	response to organic cyclic compound	GO:0014070	FALSE	1.77094e-10	9.7518	935	306	47	21110	SMAD1,SP1,EHMT2,CIITA,TAF1,FOXA1,EP300,HDAC2,FOSL1,STAT3,CEBPB,ATF2,FOS,ELK1,SIN3A,ATF1,HDAC6,NR2F2,SMAD2,TP63,NFKB1,PPARG,GATA6,HNF4A,SMARCA4,SMAD5,TFAP4,PGR,ESR2,NCOA3,NRIP1,MBD3,HOXA13,NKX2-2,MYOD1,PPARA,TCF21,DDX21,CAV1,CLOCK,PPP2R2A,MMP19,RGS4,NASP,PDE12,ABCD3,EIF4A3
GO:BP	positive regulation of multicellular organismal process	GO:0051240	FALSE	2.31192e-10	9.63603	1704	306	66	21110	OTX2,SMAD1,SMAD4,SP1,CHD7,POU5F1,TCF7L2,E2F1,NR2C2,SMARCB1,SPI1,IRF4,HDAC2,GATA3,STAT3,MYC,CEBPB,KDM5B,ATF2,TEAD4,FOS,SIN3A,HDAC6,SIRT6,NSD2,SMAD2,SMAD3,TP63,ETS1,RELA,PPARG,GATA6,SMARCA4,EGR2,KLF4,NCOA3,CEBPG,NIPBL,NKX2-2,EPAS1,HIF1A,ARNT,GATA4,FH,CTSH,SRRT,XRCC5,IL12A,DDX21,CASP1,PARP6,BCL10,AP1G1,SMAD7,TSKU,FAM49B,VAMP8,LTBP3,CAV1,C3,IL36B,CADM1,SMARCC2,TRADD,RGS4,LRRN3
GO:BP	cellular response to chemical stimulus	GO:0070887	FALSE	2.36331e-10	9.62648	2722	306	88	21110	SMAD1,SMAD4,SOX17,SP1,EHMT2,CIITA,YY1,E2F1,JUN,SMARCB1,MAX,JUNB,SPI1,TAF1,FOXA1,EP300,HDAC2,GATA3,STAT3,MYC,CEBPB,KDM5B,ATF2,NFATC1,FOS,ELK1,SIN3A,HDAC6,TP63,RELA,NFKB1,TP53,PPARG,GATA6,HNF4A,SMARCA4,SMAD5,TFAP4,EGR2,GPS2,KLF4,PGR,ESR2,NCOA3,NRIP1,KLF1,KLF5,NFIL3,TBXT,TEAD2,MYOD1,EPAS1,PPARA,HIF1A,ARNT,TCF21,GATA4,CTSH,JARID2,XRCC5,MICU1,IL12A,SYAP1,CPNE3,CASP1,BCL10,SMAD7,GPT,LDOC1,NMI,GPX7,CXCL…
GO:BP	response to oxygen-containing compound	GO:1901700	FALSE	2.63239e-10	9.57965	1796	306	68	21110	SMAD4,SP1,EHMT2,TCF7L2,E2F1,JUN,SMARCB1,MAX,JUNB,SPI1,TCF12,TAF1,FOXA1,HDAC2,FOSL1,GATA3,STAT3,CEBPB,ATF2,FOS,ELK1,SIN3A,HDAC6,SETDB1,NR2F2,SMAD2,RELA,NFKB1,TP53,PPARG,GATA6,HNF4A,SMARCA4,TFAP4,EGR2,KLF4,ESR2,NCOA3,NRIP1,KLF1,MBD3,HOXA13,NKX2-2,TBXT,TEAD2,MYOD1,PPARA,HIF1A,GATA4,CTSH,XRCC5,IL12A,SYAP1,CPNE3,CASP1,BCL10,GPT,LDOC1,CXCL6,EIF2B3,CAV1,IL36B,MMP19,RGS4,NASP,PRDX1,UPF1,RANGAP1
GO:BP	muscle tissue development	GO:0060537	FALSE	7.89153e-10	9.10284	410	306	30	21110	SMAD1,SMAD4,HAND1,CHD7,YY1,PAX5,EP300,MAFF,FOS,SIRT6,NR2F2,SMAD3,GATA6,EOMES,SMAD5,EGR2,IRX3,KLF5,MYOD1,PPARA,TCF21,GATA4,JARID2,GJC1,SMAD7,POPDC3,CAV1,RCAN1,RGS4,MYH15
GO:BP	pattern specification process	GO:0007389	FALSE	1.64996e-09	8.78253	481	306	32	21110	OTX2,SMAD1,SMAD4,SOX17,HAND1,POU5F1,YY1,FOXA1,EP300,NR2F2,PBX3,SMAD2,SMAD3,TP63,TP53,CDX2,EOMES,SMAD5,PBX1,EGR2,NKX2-1,RING1,HOXA10,IRX3,ETS2,NKX2-2,TBXT,HIF1A,GATA4,SETDB2,C3,DCHS1
GO:BP	cellular response to growth factor stimulus	GO:0071363	FALSE	2.2903e-09	8.64011	680	306	38	21110	OTX2,SMAD1,SMAD4,POU5F1,E2F1,JUN,SPI1,EP300,HDAC2,GATA3,STAT3,KDM5B,ATF2,NFATC1,FOS,SIN3A,SMAD2,SMAD3,RELA,TP53,PPARG,GATA6,SMAD5,KLF4,NKX2-1,HOXA13,PPARA,HIF1A,ARNT,GATA4,IL12A,SYAP1,CPNE3,SMAD7,LTBP3,CAV1,CORO1B,EIF4A3
GO:BP	histone modification	GO:0016570	FALSE	2.43138e-09	8.61415	488	306	32	21110	SMAD4,EHMT2,SMARCB1,IRF4,PAX5,TAF1,EP300,HDAC2,GATA3,KDM5B,RBBP5,ATF2,SIN3A,HDAC6,CHD4,SUZ12,SIRT6,SETDB1,NSD2,TP53,EOMES,NCOA3,MBD3,RING1,NIPBL,WDR5,EZH1,JARID2,DDX21,SETDB2,CLOCK,TRIP12
GO:BP	cellular response to stimulus	GO:0051716	FALSE	3.15986e-09	8.50033	7521	306	169	21110	OTX2,SMAD1,SMAD4,SOX17,SP1,THAP11,CHD8,EHMT2,POU5F1,CIITA,TCF7L2,YY1,E2F1,NR2C2,JUN,SMARCB1,MAX,JUNB,SPI1,IRF4,TAF1,FOXA1,EP300,HDAC2,ELF1,FOSL1,GATA3,STAT3,WRNIP1,MYC,CEBPB,SMC3,CHD2,KDM5B,RBBP5,ATF2,NFATC1,TEAD4,CBX3,FOXM1,FOS,ELK1,SIN3A,MAZ,ATF1,HDAC6,CHD4,SIRT6,NSD2,NR2F2,SMAD2,SMAD3,MITF,ERG,TP63,RELA,NFKB1,TP53,PPARG,GATA6,HNF4A,SMARCA4,SMAD5,TFAP4,EGR2,GPS2,SOX2,KLF4,NKX2-1,PGR,NRBF2,ESR2,…
GO:BP	cell development	GO:0048468	FALSE	4.13476e-09	8.38355	2763	306	86	21110	OTX2,SMAD4,SOX17,CHD7,EHMT2,YY1,E2F1,JUN,SMARCB1,JUNB,SPI1,IRF4,PAX5,FOXA1,EP300,HDAC2,GATA3,STAT3,MYC,CEBPB,CHD2,ATF2,NFATC1,FOS,SIN3A,ATF1,HDAC6,PBX3,SMAD3,MITF,TP63,ETS1,TP53,PPARG,HNF4A,EOMES,SMARCA4,SMAD5,PBX1,EGR2,GPS2,KLF4,NKX2-1,PGR,KLF1,ETV1,ZC3H8,SPDEF,CEBPG,IRX3,KLF5,NFIL3,NR2F1,HOXA13,NKX2-2,MYOD1,EPAS1,PPARA,WDR5,HIF1A,ARNT,GATA4,SRRT,XRCC5,PARP6,GJC1,SMAD7,TSKU,EIF2B3,CTF1,RCAN1,C3,…
GO:BP	response to stimulus	GO:0050896	FALSE	4.49991e-09	8.3468	9081	306	192	21110	OTX2,SMAD1,SMAD4,SOX17,SP1,THAP11,CHD8,CHD7,EHMT2,POU5F1,CIITA,TCF7L2,YY1,E2F1,NR2C2,JUN,SMARCB1,MAX,JUNB,SPI1,IRF4,TCF12,TAF1,FOXA1,EP300,HDAC2,ELF1,FOSL1,GATA3,STAT3,WRNIP1,MYC,CEBPB,GTF2F1,SMC3,CHD2,KDM5B,RBBP5,ATF2,NFATC1,TEAD4,CBX3,FOXM1,FOS,ELK1,SIN3A,MAZ,ATF1,HDAC6,CHD4,SIRT6,SETDB1,NSD2,NR2F2,SMAD2,SMAD3,MITF,ERG,TP63,ETS1,RELA,NFKB1,TP53,PPARG,GATA6,HNF4A,EOMES,SMARCA4,SMAD5,TFAP4,EGR2,G…
GO:BP	vasculature development	GO:0001944	FALSE	6.05788e-09	8.21768	737	306	39	21110	SMAD1,SOX17,SP1,HAND1,CHD7,TCF7L2,JUN,JUNB,SPI1,FOSL1,STAT3,ATF2,NFATC1,SIRT6,NR2F2,ETS1,PPARG,CDX2,GATA6,EGR2,KLF4,AGO1,KLF5,HOXA13,TBXT,TEAD2,EPAS1,HIF1A,ELK3,TCF21,GATA4,CTSH,IL12A,GJC1,SMAD7,CAV1,C3,MMP19,EPHB4
GO:BP	blood vessel development	GO:0001568	FALSE	7.11388e-09	8.14789	706	306	38	21110	SMAD1,SOX17,SP1,HAND1,CHD7,TCF7L2,JUN,JUNB,SPI1,FOSL1,STAT3,ATF2,SIRT6,NR2F2,ETS1,PPARG,CDX2,GATA6,EGR2,KLF4,AGO1,KLF5,HOXA13,TBXT,TEAD2,EPAS1,HIF1A,ELK3,TCF21,GATA4,CTSH,IL12A,GJC1,SMAD7,CAV1,C3,MMP19,EPHB4
GO:BP	gastrulation	GO:0007369	FALSE	1.36272e-08	7.86559	192	306	20	21110	NANOG,OTX2,SMAD1,SMAD4,SOX17,HAND1,POU5F1,SMAD2,SMAD3,TP53,GATA6,HNF4A,EOMES,SOX2,KLF4,HIRA,ETS2,TBXT,DUSP4,RPS6
GO:BP	regionalization	GO:0003002	FALSE	2.08752e-08	7.68037	436	306	29	21110	OTX2,SMAD4,SOX17,HAND1,POU5F1,YY1,FOXA1,EP300,NR2F2,PBX3,SMAD2,SMAD3,TP63,TP53,CDX2,EOMES,PBX1,EGR2,NKX2-1,RING1,HOXA10,IRX3,ETS2,NKX2-2,TBXT,HIF1A,GATA4,SETDB2,C3
GO:BP	stem cell population maintenance	GO:0019827	FALSE	2.72786e-08	7.56418	177	306	19	21110	NANOG,POU5F1,SMARCB1,SPI1,HDAC2,STAT3,MYC,SMC3,TEAD4,SIN3A,TP63,CDX2,EOMES,SMARCA4,SOX2,KLF4,NCOA3,NIPBL,SRRT
GO:BP	regulation of DNA-binding transcription factor activity	GO:0051090	FALSE	3.07319e-08	7.51241	443	306	29	21110	THAP11,HAND1,TCF7L2,E2F1,SMARCB1,SPI1,TAF1,FOXA1,EP300,HDAC2,FOSL1,STAT3,ATF2,SMAD3,RELA,PPARG,EOMES,SMARCA4,PBX1,KLF4,ESR2,CEBPG,TBXT,BCL10,SMAD7,CAV1,FZD6,CLOCK,TRADD
GO:BP	cellular response to stress	GO:0033554	FALSE	3.4025e-08	7.4682	1949	306	67	21110	SP1,EHMT2,YY1,E2F1,JUN,SMARCB1,MAX,JUNB,SPI1,TAF1,EP300,HDAC2,FOSL1,WRNIP1,MYC,CEBPB,SMC3,CHD2,RBBP5,ATF2,CBX3,FOXM1,FOS,SIN3A,HDAC6,CHD4,SIRT6,NSD2,SMAD3,TP63,RELA,NFKB1,TP53,PPARG,GATA6,SMARCA4,TFAP4,GPS2,KLF4,NRBF2,ASF1A,CEBPG,HINFP,NIPBL,MYOD1,EPAS1,PPARA,HIF1A,ARNT,BRD4,GATA4,FH,C12ORF49,XRCC5,MICU1,CASP1,ERCC8,GPX7,CAV1,CLOCK,IGFBP6,SMARCC2,IFFO1,TRIP12,PRDX1,UPF1,HNRNPA1
GO:BP	maintenance of cell number	GO:0098727	FALSE	4.05091e-08	7.39245	181	306	19	21110	NANOG,POU5F1,SMARCB1,SPI1,HDAC2,STAT3,MYC,SMC3,TEAD4,SIN3A,TP63,CDX2,EOMES,SMARCA4,SOX2,KLF4,NCOA3,NIPBL,SRRT
GO:BP	organic substance metabolic process	GO:0071704	FALSE	4.23651e-08	7.37299	13946	306	254	21110	NANOG,OTX2,SMAD1,SMAD4,SOX17,SP1,THAP11,HAND1,CHD8,CHD7,EHMT2,WIZ,POU5F1,UBTF,CIITA,CTCF,TCF7L2,YY1,E2F6,TFAP2C,E2F1,NR2C2,JUN,SMARCB1,MAX,JUNB,SPI1,IRF4,TCF12,PAX5,TAF1,FOXA1,EP300,HDAC2,ELF1,FOSL1,GATA3,THAP1,STAT3,WRNIP1,TBP,MYC,CEBPB,GTF2F1,EBF1,SMC3,CHD2,MAFF,MAFK,NRF1,KDM5B,RBBP5,ATF2,NFATC1,NFIC,TEAD4,CBX3,FOXM1,FOS,ELK1,SIN3A,ZKSCAN1,ARID3A,MAZ,ATF1,HDAC6,CHD4,SUZ12,SIRT6,SETDB1,NSD2,NR2F…
GO:BP	blood vessel morphogenesis	GO:0048514	FALSE	6.22376e-08	7.20595	619	306	34	21110	SMAD1,SOX17,SP1,HAND1,CHD7,JUN,JUNB,SPI1,STAT3,ATF2,SIRT6,NR2F2,ETS1,PPARG,GATA6,KLF4,AGO1,KLF5,HOXA13,TBXT,TEAD2,EPAS1,HIF1A,ELK3,TCF21,GATA4,CTSH,IL12A,GJC1,SMAD7,CAV1,C3,MMP19,EPHB4
GO:BP	heart morphogenesis	GO:0003007	FALSE	7.47227e-08	7.12655	260	306	22	21110	SMAD4,SOX17,HAND1,CHD7,POU5F1,JUN,GATA3,ATF2,NSD2,SMAD2,SMAD3,TP53,GATA6,NIPBL,TBXT,TEAD2,HIF1A,GATA4,SMAD7,SETDB2,DCHS1,EPHB4
GO:BP	epigenetic regulation of gene expression	GO:0040029	FALSE	8.66528e-08	7.06222	189	306	19	21110	POU5F1,CTCF,TFAP2C,SPI1,EP300,RBBP5,ATF2,CBX3,SIN3A,HDAC6,SUZ12,SIRT6,SETDB1,TP53,MBD3,WDR5,EZH1,JARID2,SETDB2
GO:BP	peptidyl-lysine modification	GO:0018205	FALSE	1.16977e-07	6.9319	377	306	26	21110	SMAD4,EHMT2,SMARCB1,IRF4,PAX5,EP300,HDAC2,GATA3,RBBP5,ATF2,HDAC6,SETDB1,NSD2,RELA,EOMES,EGR2,MBD3,SUMO2,WDR5,EZH1,ARNT,DDX21,PLOD1,SAE1,SETDB2,RANGAP1
GO:BP	regulation of response to stimulus	GO:0048583	FALSE	1.23466e-07	6.90845	4013	306	106	21110	OTX2,SMAD4,SOX17,THAP11,CHD8,POU5F1,TCF7L2,YY1,JUN,SMARCB1,JUNB,SPI1,IRF4,TAF1,FOXA1,EP300,HDAC2,ELF1,GATA3,STAT3,MYC,CEBPB,NFATC1,FOXM1,SIN3A,MAZ,HDAC6,SIRT6,NSD2,SMAD2,SMAD3,TP63,ETS1,RELA,NFKB1,TP53,PPARG,GATA6,HNF4A,SMARCA4,SMAD5,GPS2,SOX2,KLF4,NKX2-1,ESR2,NCOA3,CEBPG,HOXA13,MYOD1,PPARA,CSNK2A1,HIF1A,ARNT,BRD4,TCF21,GATA4,C12ORF49,CTSH,JARID2,XRCC5,SPEF1,MICU1,IL12A,DDX21,DUSP4,CASP1,NMT1,RAI…
GO:BP	transmembrane receptor protein serine/threonine kinase signaling pathway	GO:0007178	FALSE	1.23997e-07	6.90659	378	306	26	21110	SMAD1,SMAD4,POU5F1,JUN,SPI1,EP300,HDAC2,STAT3,ATF2,FOS,SIN3A,SMAD2,SMAD3,TP53,PPARG,GATA6,HNF4A,SMAD5,NKX2-1,HOXA13,TBXT,PPARA,GATA4,SMAD7,LTBP3,CAV1
GO:BP	cellular response to lipid	GO:0071396	FALSE	1.30839e-07	6.88326	602	306	33	21110	E2F1,SPI1,FOXA1,EP300,HDAC2,CEBPB,FOS,ELK1,HDAC6,TP63,RELA,NFKB1,PPARG,HNF4A,SMARCA4,TFAP4,PGR,ESR2,NCOA3,NRIP1,TBXT,TEAD2,MYOD1,PPARA,TCF21,XRCC5,CASP1,BCL10,LDOC1,CXCL6,IL36B,CLOCK,UPF1
GO:BP	muscle organ development	GO:0007517	FALSE	1.40224e-07	6.85318	351	306	25	21110	SMAD4,HAND1,CHD7,TCF12,PAX5,EP300,CHD2,MAFF,TEAD4,FOS,NR2F2,SMAD3,EOMES,EGR2,ETV1,KLF5,MYOD1,TCF21,SMAD7,LARGE1,POPDC3,CAV1,CTF1,RCAN1,MYH15
GO:BP	positive regulation of transcription from RNA polymerase II promoter involved in cellular response to chemical stimulus	GO:1901522	FALSE	1.43007e-07	6.84464	18	306	8	21110	SMAD1,SMAD4,JUN,ATF2,RELA,TP53,SMAD5,HIF1A
GO:BP	stem cell differentiation	GO:0048863	FALSE	1.79008e-07	6.74713	246	306	21	21110	SMAD4,SOX17,FOXA1,HDAC2,STAT3,CHD2,CHD4,SIRT6,TP63,TP53,CDX2,GATA6,EOMES,MBD3,TBXT,TEAD2,HIF1A,JARID2,XRCC5,LTBP3,SEMA6D
GO:BP	mononuclear cell differentiation	GO:1903131	FALSE	2.09856e-07	6.67808	480	306	29	21110	CHD7,YY1,JUN,SMARCB1,JUNB,SPI1,IRF4,PAX5,EP300,GATA3,STAT3,MYC,CEBPB,ATF2,NFATC1,FOS,TP53,PPARG,EOMES,SMARCA4,PBX1,GPS2,ZC3H8,CEBPG,NFIL3,SMAD7,IL36B,SMARCC2,RPS6
GO:BP	digestive tract development	GO:0048565	FALSE	2.61671e-07	6.58225	135	306	16	21110	SOX17,CHD8,SMAD2,SMAD3,TP63,CDX2,GATA6,SPDEF,KLF5,NIPBL,HOXA13,NKX2-2,HIF1A,TCF21,GATA4,DCHS1
GO:BP	transforming growth factor beta receptor signaling pathway	GO:0007179	FALSE	3.86269e-07	6.41311	206	306	19	21110	SMAD1,SMAD4,JUN,SPI1,EP300,HDAC2,STAT3,FOS,SIN3A,SMAD2,SMAD3,TP53,PPARG,SMAD5,NKX2-1,PPARA,SMAD7,LTBP3,CAV1
GO:BP	embryonic organ development	GO:0048568	FALSE	4.17739e-07	6.3791	462	306	28	21110	SOX17,HAND1,CHD7,JUNB,PAX5,GATA3,CEBPB,TEAD4,NR2F2,PBX3,SMAD2,SMAD3,TP53,CDX2,EOMES,PBX1,MBD3,NIPBL,TBXT,TEAD2,EPAS1,HIF1A,ARNT,TCF21,GATA4,FZD6,SETDB2,EIF4A3
GO:BP	negative regulation of developmental process	GO:0051093	FALSE	4.24873e-07	6.37174	927	306	41	21110	SMAD1,SMAD4,SOX17,YY1,E2F1,SPI1,FOXA1,HDAC2,GATA3,STAT3,MYC,ATF2,NFATC1,SIN3A,HDAC6,SUZ12,SMAD3,TP63,TP53,PPARG,SMARCA4,PBX1,GPS2,SOX2,KLF4,NKX2-1,AGO1,ZC3H8,SPDEF,IRX3,NKX2-2,PPARA,ZNF750,HIF1A,JARID2,SMAD7,TSKU,LTBP3,CAV1,RGS4,SEMA6D
GO:BP	regulation of binding	GO:0051098	FALSE	4.2847e-07	6.36808	370	306	25	21110	SMAD4,HAND1,TCF7L2,E2F1,JUN,IRF4,TAF1,EP300,HDAC2,GATA3,GTF2F1,SIN3A,SMAD2,SMAD3,PPARG,TFAP4,KLF4,CEBPG,MYOD1,PPARA,LDOC1,CAV1,HABP4,GTPBP4,EIF4A3
GO:BP	metabolic process	GO:0008152	FALSE	4.33921e-07	6.36259	14409	306	257	21110	NANOG,OTX2,SMAD1,SMAD4,SOX17,SP1,THAP11,HAND1,CHD8,CHD7,EHMT2,WIZ,POU5F1,UBTF,CIITA,CTCF,TCF7L2,YY1,E2F6,TFAP2C,E2F1,NR2C2,JUN,SMARCB1,MAX,JUNB,SPI1,IRF4,TCF12,PAX5,TAF1,FOXA1,EP300,HDAC2,ELF1,FOSL1,GATA3,THAP1,STAT3,WRNIP1,TBP,MYC,CEBPB,GTF2F1,EBF1,SMC3,CHD2,MAFF,MAFK,NRF1,KDM5B,RBBP5,ATF2,NFATC1,NFIC,TEAD4,CBX3,FOXM1,FOS,ELK1,SIN3A,ZKSCAN1,ARID3A,MAZ,ATF1,HDAC6,CHD4,SUZ12,SIRT6,SETDB1,NSD2,NR2F…
GO:BP	columnar/cuboidal epithelial cell differentiation	GO:0002065	FALSE	5.26553e-07	6.27856	121	306	15	21110	FOXA1,CEBPB,TP63,CDX2,GATA6,HNF4A,KLF4,PGR,SPDEF,KLF5,NKX2-2,HIF1A,GATA4,CAV1,CLOCK
GO:BP	tissue morphogenesis	GO:0048729	FALSE	5.4309e-07	6.26513	636	306	33	21110	SMAD1,SMAD4,SOX17,HAND1,CHD7,FOXA1,GATA3,MYC,KDM5B,SIRT6,SMAD2,SMAD3,TP63,EOMES,PBX1,KLF4,NKX2-1,PGR,IRX3,HOXA13,TBXT,TEAD2,HIF1A,TCF21,GATA4,CTSH,SPEF1,EXOC5,BCL10,SMAD7,FZD6,SETDB2,DCHS1
GO:BP	response to stress	GO:0006950	FALSE	6.85522e-07	6.16398	4017	306	104	21110	SMAD1,SMAD4,SP1,EHMT2,POU5F1,CIITA,YY1,E2F1,JUN,SMARCB1,MAX,JUNB,SPI1,IRF4,TAF1,EP300,HDAC2,FOSL1,GATA3,STAT3,WRNIP1,MYC,CEBPB,SMC3,CHD2,RBBP5,ATF2,CBX3,FOXM1,FOS,SIN3A,HDAC6,CHD4,SIRT6,NSD2,SMAD2,SMAD3,TP63,ETS1,RELA,NFKB1,TP53,PPARG,GATA6,HNF4A,SMARCA4,TFAP4,GPS2,SOX2,KLF4,NRBF2,ASF1A,CEBPG,HINFP,NIPBL,MYOD1,EPAS1,PPARA,HIF1A,ARNT,ELK3,BRD4,PSIP1,GATA4,FH,C12ORF49,XRCC5,MICU1,IL12A,DDX21,PLOD1,…
GO:BP	hemopoiesis	GO:0030097	FALSE	7.32256e-07	6.13534	944	306	41	21110	CHD7,YY1,JUN,SMARCB1,JUNB,SPI1,IRF4,PAX5,EP300,GATA3,STAT3,MYC,CEBPB,CHD2,ATF2,NFATC1,FOS,SIN3A,MITF,ETS1,TP53,PPARG,EOMES,SMARCA4,SMAD5,PBX1,GPS2,KLF4,KLF1,ZC3H8,CEBPG,NFIL3,EPAS1,HIF1A,ARNT,XRCC5,SMAD7,IL36B,SMARCC2,ANLN,RPS6
GO:BP	digestive system development	GO:0055123	FALSE	9.45583e-07	6.0243	147	306	16	21110	SOX17,CHD8,SMAD2,SMAD3,TP63,CDX2,GATA6,SPDEF,KLF5,NIPBL,HOXA13,NKX2-2,HIF1A,TCF21,GATA4,DCHS1
GO:BP	gland development	GO:0048732	FALSE	9.62795e-07	6.01647	447	306	27	21110	SMAD4,JUN,SMARCB1,FOXA1,GATA3,CEBPB,KDM5B,ATF2,ELK1,SMAD2,SMAD3,TP63,RELA,NFKB1,GATA6,HNF4A,PBX1,SOX2,NKX2-1,PGR,CEBPG,HOXA13,HIF1A,TCF21,JARID2,CAV1,CADM1
GO:BP	cell fate commitment involved in formation of primary germ layer	GO:0060795	FALSE	1.48764e-06	5.8275	33	306	9	21110	NANOG,SMAD1,SOX17,POU5F1,GATA6,EOMES,SOX2,KLF4,ETS2
GO:BP	epithelial tube morphogenesis	GO:0060562	FALSE	2.15047e-06	5.66747	339	306	23	21110	SMAD4,SOX17,HAND1,FOXA1,GATA3,MYC,KDM5B,SIRT6,SMAD3,PBX1,NKX2-1,PGR,IRX3,TBXT,TEAD2,HIF1A,TCF21,GATA4,CTSH,BCL10,FZD6,SETDB2,DCHS1
GO:BP	developmental process involved in reproduction	GO:0003006	FALSE	2.21544e-06	5.65454	980	306	41	21110	SMAD4,SOX17,HAND1,CHD7,EHMT2,YY1,TFAP2C,E2F1,NR2C2,JUNB,PAX5,FOXA1,GATA3,CEBPB,KDM5B,NR2F2,TP63,GATA6,HNF4A,EOMES,SMAD5,PBX1,NKX2-1,PGR,NRIP1,HOXA10,NIPBL,HOXA13,TCF21,GATA4,RAI14,LDOC1,C3,CLOCK,CADM1,MORN2,MMP19,SRPK1,NASP,BNC1,RPS6
GO:BP	nervous system development	GO:0007399	FALSE	2.26073e-06	5.64575	2547	306	75	21110	OTX2,SMAD1,SMAD4,SOX17,THAP11,CHD8,CHD7,EHMT2,E2F1,NR2C2,JUN,SMARCB1,TCF12,PAX5,TAF1,FOXA1,EP300,HDAC2,GATA3,STAT3,CEBPB,ATF2,FOS,SIN3A,ATF1,HDAC6,CHD4,SUZ12,NR2F2,PBX3,TP63,TP53,PPARG,EOMES,SMARCA4,PBX1,EGR2,SOX2,KLF4,NKX2-1,MBD3,ETV1,IRX3,NIPBL,NR2F1,NKX2-2,TBXT,TEAD2,WDR5,EZH1,HIF1A,PCDHB8,JARID2,SRRT,XRCC5,PARP6,ATP5PB,BCL10,TSKU,KIAA0319L,EIF2B3,CTF1,FZD6,C3,CADM1,SMARCC2,SVBP,MAP4,DCHS1,EPH…
GO:BP	cell fate specification	GO:0001708	FALSE	3.01002e-06	5.52143	116	306	14	21110	NANOG,SOX17,EHMT2,POU5F1,FOXA1,HDAC2,TEAD4,CHD4,EOMES,SOX2,MBD3,HOXA13,NKX2-2,TBXT
GO:BP	cellular response to transforming growth factor beta stimulus	GO:0071560	FALSE	3.18089e-06	5.49745	260	306	20	21110	SMAD1,SMAD4,JUN,SPI1,EP300,HDAC2,STAT3,NFATC1,FOS,SIN3A,SMAD2,SMAD3,TP53,PPARG,SMAD5,NKX2-1,PPARA,SMAD7,LTBP3,CAV1
GO:BP	sex differentiation	GO:0007548	FALSE	3.2349e-06	5.49014	288	306	21	21110	SMAD4,CHD7,TFAP2C,GATA3,CEBPB,NR2F2,TP63,GATA6,HNF4A,SMAD5,PBX1,NKX2-1,PGR,NRIP1,HOXA10,NIPBL,HOXA13,TCF21,GATA4,MMP19,NASP
GO:BP	cellular response to organic cyclic compound	GO:0071407	FALSE	3.69769e-06	5.43207	578	306	30	21110	SMAD1,SP1,EHMT2,CIITA,TAF1,FOXA1,EP300,HDAC2,CEBPB,ELK1,SIN3A,HDAC6,TP63,NFKB1,PPARG,HNF4A,SMARCA4,SMAD5,TFAP4,PGR,ESR2,NCOA3,NRIP1,MYOD1,PPARA,TCF21,CAV1,CLOCK,RGS4,PDE12
GO:BP	response to transforming growth factor beta	GO:0071559	FALSE	4.72377e-06	5.32571	266	306	20	21110	SMAD1,SMAD4,JUN,SPI1,EP300,HDAC2,STAT3,NFATC1,FOS,SIN3A,SMAD2,SMAD3,TP53,PPARG,SMAD5,NKX2-1,PPARA,SMAD7,LTBP3,CAV1
GO:BP	regulation of DNA binding	GO:0051101	FALSE	5.27501e-06	5.27778	121	306	14	21110	HAND1,E2F1,JUN,IRF4,TAF1,EP300,HDAC2,GATA3,SIN3A,PPARG,TFAP4,KLF4,CEBPG,HABP4
GO:BP	reproduction	GO:0000003	FALSE	5.30978e-06	5.27492	1530	306	53	21110	SMAD1,SMAD4,SOX17,HAND1,CHD7,EHMT2,YY1,TFAP2C,E2F1,NR2C2,JUNB,PAX5,FOXA1,HDAC2,FOSL1,GATA3,STAT3,CEBPB,SMC3,MAFF,KDM5B,TEAD4,FOS,NR2F2,TP63,GATA6,HNF4A,EOMES,SMAD5,PBX1,NKX2-1,PGR,NRIP1,KLF1,HOXA10,NIPBL,HOXA13,TBXT,TCF21,GATA4,ZW10,RAI14,LDOC1,TAC3,C3,CLOCK,CADM1,MORN2,MMP19,SRPK1,NASP,BNC1,RPS6
GO:BP	response to abiotic stimulus	GO:0009628	FALSE	7.13504e-06	5.1466	1146	306	44	21110	SMAD4,CIITA,YY1,E2F1,JUN,TAF1,EP300,HDAC2,FOSL1,GATA3,MYC,ATF2,FOS,ELK1,SIRT6,SMAD3,RELA,NFKB1,TP53,PPARG,GATA6,ETV1,NIPBL,MYOD1,EPAS1,PPARA,HIF1A,ARNT,PSIP1,GATA4,XRCC5,MICU1,IL12A,PLOD1,CASP1,NMT1,BCL10,ERCC8,EIF2B3,CAV1,CLOCK,TSPYL5,N4BP1,HABP4
GO:BP	endoderm development	GO:0007492	FALSE	7.4011e-06	5.1307	85	306	12	21110	NANOG,SMAD4,SOX17,POU5F1,SMAD2,SMAD3,GATA6,EOMES,SOX2,NKX2-1,GATA4,DUSP4
GO:BP	morphogenesis of an epithelium	GO:0002009	FALSE	7.95987e-06	5.09909	527	306	28	21110	SMAD4,SOX17,HAND1,FOXA1,GATA3,MYC,KDM5B,SIRT6,SMAD3,TP63,PBX1,KLF4,NKX2-1,PGR,IRX3,HOXA13,TBXT,TEAD2,HIF1A,TCF21,GATA4,CTSH,SPEF1,EXOC5,BCL10,FZD6,SETDB2,DCHS1
GO:BP	formation of primary germ layer	GO:0001704	FALSE	8.10427e-06	5.09129	125	306	14	21110	NANOG,SMAD1,SOX17,HAND1,POU5F1,SMAD2,SMAD3,GATA6,EOMES,SOX2,KLF4,ETS2,TBXT,DUSP4
GO:BP	negative regulation of cell population proliferation	GO:0008285	FALSE	8.33931e-06	5.07887	709	306	33	21110	SMAD1,SMAD4,CTCF,E2F1,JUN,SMARCB1,FOSL1,GATA3,STAT3,MYC,CEBPB,ATF2,SIRT6,NR2F2,SMAD2,SMAD3,ETS1,TP53,PPARG,GATA6,HNF4A,TFAP4,SOX2,KLF4,MYOD1,JARID2,IL12A,SMAD7,LDOC1,NMI,CAV1,IGFBP6,GTPBP4
GO:BP	SMAD protein signal transduction	GO:0060395	FALSE	8.49095e-06	5.07104	86	306	12	21110	SMAD1,SMAD4,POU5F1,JUN,FOS,SMAD2,SMAD3,PPARG,HNF4A,SMAD5,TBXT,SMAD7
GO:BP	cellular response to oxygen-containing compound	GO:1901701	FALSE	9.53819e-06	5.02053	1287	306	47	21110	SMAD4,SP1,EHMT2,E2F1,JUN,SMARCB1,MAX,JUNB,SPI1,TAF1,HDAC2,STAT3,CEBPB,FOS,ELK1,SIN3A,HDAC6,RELA,NFKB1,TP53,PPARG,HNF4A,SMARCA4,TFAP4,ESR2,NCOA3,NRIP1,KLF1,TBXT,TEAD2,MYOD1,HIF1A,GATA4,XRCC5,SYAP1,CPNE3,CASP1,BCL10,GPT,LDOC1,CXCL6,CAV1,IL36B,RGS4,PRDX1,UPF1,RANGAP1
GO:BP	reproductive structure development	GO:0048608	FALSE	1.01285e-05	4.99446	307	306	21	21110	SMAD4,CHD7,TFAP2C,FOXA1,GATA3,CEBPB,KDM5B,NR2F2,TP63,GATA6,NKX2-1,PGR,NRIP1,HOXA10,NIPBL,HOXA13,TCF21,GATA4,C3,MMP19,NASP
GO:BP	negative regulation of cell differentiation	GO:0045596	FALSE	1.08291e-05	4.96541	679	306	32	21110	SMAD1,SMAD4,YY1,E2F1,FOXA1,GATA3,STAT3,MYC,NFATC1,HDAC6,SUZ12,SMAD3,TP63,TP53,PPARG,SMARCA4,PBX1,GPS2,SOX2,NKX2-1,ZC3H8,SPDEF,IRX3,NKX2-2,PPARA,ZNF750,SMAD7,TSKU,LTBP3,CAV1,RGS4,SEMA6D
GO:BP	response to hormone	GO:0009725	FALSE	1.18136e-05	4.92762	875	306	37	21110	SP1,YY1,MAX,TCF12,FOXA1,EP300,FOSL1,GATA3,STAT3,RBBP5,FOS,HDAC6,TP63,RELA,NFKB1,PPARG,GATA6,HNF4A,SMARCA4,TFAP4,EGR2,NKX2-1,PGR,ESR2,NCOA3,NKX2-2,MYOD1,PPARA,TCF21,CTSH,SYAP1,GPT,EIF2B3,CAV1,CLOCK,MMP19,RANGAP1
GO:BP	reproductive process	GO:0022414	FALSE	1.2035e-05	4.91955	1521	306	52	21110	SMAD1,SMAD4,SOX17,HAND1,CHD7,EHMT2,YY1,TFAP2C,E2F1,NR2C2,JUNB,PAX5,FOXA1,HDAC2,FOSL1,GATA3,CEBPB,SMC3,MAFF,KDM5B,TEAD4,FOS,NR2F2,TP63,GATA6,HNF4A,EOMES,SMAD5,PBX1,NKX2-1,PGR,NRIP1,KLF1,HOXA10,NIPBL,HOXA13,TBXT,TCF21,GATA4,ZW10,RAI14,LDOC1,TAC3,C3,CLOCK,CADM1,MORN2,MMP19,SRPK1,NASP,BNC1,RPS6
GO:BP	reproductive system development	GO:0061458	FALSE	1.2734e-05	4.89504	311	306	21	21110	SMAD4,CHD7,TFAP2C,FOXA1,GATA3,CEBPB,KDM5B,NR2F2,TP63,GATA6,NKX2-1,PGR,NRIP1,HOXA10,NIPBL,HOXA13,TCF21,GATA4,C3,MMP19,NASP
GO:BP	leukocyte differentiation	GO:0002521	FALSE	1.28119e-05	4.89239	610	306	30	21110	CHD7,YY1,JUN,SMARCB1,JUNB,SPI1,IRF4,PAX5,EP300,GATA3,STAT3,MYC,CEBPB,ATF2,NFATC1,FOS,MITF,TP53,PPARG,EOMES,SMARCA4,PBX1,GPS2,ZC3H8,CEBPG,NFIL3,SMAD7,IL36B,SMARCC2,RPS6
GO:BP	cell cycle	GO:0007049	FALSE	1.95358e-05	4.70917	1825	306	58	21110	EHMT2,WIZ,CTCF,YY1,E2F6,E2F1,JUN,SMARCB1,JUNB,TAF1,FOXA1,EP300,FOSL1,GATA3,THAP1,STAT3,MYC,SMC3,ATF2,FOXM1,SIN3A,NR2F2,STAG1,TP63,ETS1,TP53,GATA6,SMARCA4,PBX1,TFAP4,SOX2,KLF4,CDK8,HINFP,NIPBL,HOXA13,WDR5,CSNK2A1,BRD4,EXOC5,ZW10,CCDC124,CSPP1,EML4,CHAMP1,CENPH,SETDB2,CLOCK,SMARCC2,MAP4,CCAR1,SRPK1,IFFO1,ANLN,NASP,RPS6,GTPBP4,UPF1
GO:BP	skeletal system development	GO:0001501	FALSE	2.01435e-05	4.69587	550	306	28	21110	SMAD1,HAND1,CHD7,PAX5,EP300,GATA3,ATF2,TEAD4,NSD2,SMAD2,SMAD3,TP63,TP53,SMAD5,PBX1,HOXA10,NIPBL,ETS2,HOXA13,TBXT,WDR5,HIF1A,SMAD7,TSKU,LTBP3,DCHS1,PRDX1,EIF4A3
GO:BP	glandular epithelial cell differentiation	GO:0002067	FALSE	2.5638e-05	4.59112	76	306	11	21110	FOXA1,TP63,GATA6,HNF4A,KLF4,PGR,SPDEF,NKX2-2,HIF1A,CAV1,CLOCK
GO:BP	miRNA processing	GO:0035196	TRUE	2.93451e-05	4.53247	45	306	9	21110	SMAD1,STAT3,SMAD2,SMAD3,TP53,AGO1,SRRT,ZC3H7B,DGCR8
GO:BP	enzyme-linked receptor protein signaling pathway	GO:0007167	FALSE	3.08091e-05	4.51132	990	306	39	21110	OTX2,SMAD1,SMAD4,POU5F1,JUN,SPI1,EP300,HDAC2,GATA3,STAT3,ATF2,FOS,SIN3A,SMAD2,SMAD3,TP53,PPARG,GATA6,HNF4A,SMAD5,NKX2-1,HOXA13,TBXT,PPARA,HIF1A,ARNT,GATA4,IL12A,CPNE3,SMAD7,LTBP3,CAV1,CTF1,ZGPAT,IGFBP6,CADM1,TRADD,EPHB4,RAB7A
GO:BP	negative regulation of response to stimulus	GO:0048585	FALSE	3.41377e-05	4.46677	1616	306	53	21110	SMAD4,SOX17,CHD8,TCF7L2,SPI1,IRF4,HDAC2,ELF1,GATA3,MYC,NFATC1,FOXM1,SIN3A,MAZ,HDAC6,SMAD3,TP63,RELA,NFKB1,TP53,PPARG,SMARCA4,SMAD5,GPS2,SOX2,KLF4,NKX2-1,PPARA,CSNK2A1,HIF1A,BRD4,TCF21,GATA4,IL12A,DUSP4,SMAD7,TSKU,FAM49B,NMI,CAV1,FZD6,ZGPAT,RCAN1,CLOCK,IGFBP6,CADM1,RGS4,TRIP12,IL13RA2,RIN3,RAB7A,CORO1B,SEMA6D
GO:BP	negative regulation of gene expression	GO:0010629	FALSE	3.46104e-05	4.46079	1570	306	52	21110	SMAD1,POU5F1,CTCF,YY1,E2F1,MAX,SPI1,TAF1,GATA3,STAT3,CBX3,SIN3A,CHD4,SUZ12,SIRT6,SETDB1,SMAD2,SMAD3,NFKB1,TP53,PPARG,GATA6,SMAD5,TFAP4,KLF4,AGO1,PGR,MBD3,HINFP,PPARA,EZH1,HIF1A,JARID2,SRRT,IL12A,SFMBT2,ZC3H7B,SMAD7,TSKU,NMI,SETDB2,N4BP1,IL13RA2,THRAP3,PDE12,FASTKD5,UPF1,SRSF7,DGCR8,LARP4B,SRSF9,EIF4A3
GO:BP	regulation of response to stress	GO:0080134	FALSE	3.96011e-05	4.40229	1438	306	49	21110	YY1,SMARCB1,SPI1,IRF4,EP300,GATA3,MYC,CEBPB,FOXM1,SIN3A,HDAC6,SIRT6,NSD2,SMAD3,ETS1,RELA,NFKB1,TP53,PPARG,GATA6,SMARCA4,GPS2,KLF4,CEBPG,PPARA,HIF1A,BRD4,GATA4,C12ORF49,XRCC5,MICU1,IL12A,CASP1,BCL10,AP1G1,ERCC8,NMI,VAMP8,CXCL6,CAV1,C3,CLOCK,IGFBP6,CADM1,SMARCC2,N4BP1,TRADD,TRIP12,PRDX1
GO:BP	intracellular receptor signaling pathway	GO:0030522	FALSE	4.09064e-05	4.38821	302	306	20	21110	NR2C2,FOXA1,EP300,STAT3,HDAC6,NR2F2,TP63,RELA,PPARG,HNF4A,SMARCA4,GPS2,PGR,ESR2,NR2F1,PPARA,ARNT,TCF21,CAV1,CLOCK
GO:BP	regulation of cell communication	GO:0010646	FALSE	4.3331e-05	4.3632	3423	306	88	21110	OTX2,SMAD4,SOX17,THAP11,CHD8,CHD7,POU5F1,TCF7L2,JUN,SMARCB1,SPI1,IRF4,TAF1,FOXA1,EP300,HDAC2,ELF1,GATA3,STAT3,MYC,KDM5B,NFATC1,FOXM1,SIN3A,MAZ,HDAC6,SIRT6,SMAD2,SMAD3,TP63,RELA,NFKB1,TP53,PPARG,GATA6,HNF4A,SMARCA4,SMAD5,EGR2,GPS2,SOX2,NKX2-1,ESR2,NCOA3,IRX3,HOXA13,PPARA,CSNK2A1,HIF1A,ARNT,BRD4,TCF21,GATA4,C12ORF49,CTSH,SPEF1,IL12A,DDX21,SYAP1,DUSP4,CASP1,NMT1,RAI14,BCL10,PREPL,CNIH2,SMAD7,TSKU,FA…
GO:BP	DNA metabolic process	GO:0006259	FALSE	4.46893e-05	4.3498	1046	306	40	21110	EHMT2,WIZ,CTCF,TCF7L2,YY1,SMARCB1,GATA3,WRNIP1,MYC,SMC3,NFIC,FOXM1,FOS,SIN3A,ATF1,CHD4,SIRT6,NSD2,TP53,PPARG,EOMES,SMARCA4,KLF4,MBD3,ASF1A,CEBPG,HINFP,NIPBL,FH,XRCC5,ERCC8,SMARCC2,IFFO1,TRIP12,DKC1,NASP,GTPBP4,UPF1,HNRNPA1,CNBP
GO:BP	regulation of signal transduction	GO:0009966	FALSE	5.29313e-05	4.27629	3003	306	80	21110	OTX2,SMAD4,SOX17,THAP11,CHD8,POU5F1,TCF7L2,JUN,SMARCB1,SPI1,IRF4,TAF1,FOXA1,EP300,HDAC2,ELF1,GATA3,STAT3,MYC,NFATC1,FOXM1,SIN3A,MAZ,HDAC6,SMAD2,SMAD3,TP63,RELA,NFKB1,TP53,PPARG,GATA6,HNF4A,SMARCA4,SMAD5,GPS2,SOX2,NKX2-1,ESR2,NCOA3,HOXA13,PPARA,CSNK2A1,HIF1A,ARNT,BRD4,TCF21,GATA4,C12ORF49,CTSH,SPEF1,IL12A,DDX21,DUSP4,CASP1,NMT1,RAI14,BCL10,CNIH2,SMAD7,TSKU,FAM49B,LDOC1,NMI,SGMS1,CAV1,FZD6,ZGPAT,RC…
GO:BP	endodermal cell fate specification	GO:0001714	FALSE	6.97402e-05	4.15652	8	306	5	21110	NANOG,SOX17,POU5F1,EOMES,SOX2
GO:BP	anterior/posterior pattern specification	GO:0009952	FALSE	7.18216e-05	4.14374	225	306	17	21110	OTX2,SMAD4,SOX17,YY1,EP300,NR2F2,PBX3,SMAD2,SMAD3,TP53,CDX2,PBX1,RING1,HOXA10,ETS2,TBXT,GATA4
GO:BP	digestive tract morphogenesis	GO:0048546	FALSE	7.78607e-05	4.10868	50	306	9	21110	SOX17,SMAD2,SMAD3,TP63,NIPBL,HOXA13,HIF1A,TCF21,GATA4
GO:BP	hepaticobiliary system development	GO:0061008	FALSE	7.86976e-05	4.10404	149	306	14	21110	SOX17,JUN,SMARCB1,CEBPB,ATF2,ELK1,SMAD3,RELA,GATA6,HNF4A,CEBPG,NIPBL,JARID2,CADM1
GO:BP	regulation of signaling	GO:0023051	FALSE	8.0656e-05	4.09336	3413	306	87	21110	OTX2,SMAD4,SOX17,THAP11,CHD8,CHD7,POU5F1,TCF7L2,JUN,SMARCB1,SPI1,IRF4,TAF1,FOXA1,EP300,HDAC2,ELF1,GATA3,STAT3,MYC,KDM5B,NFATC1,FOXM1,SIN3A,MAZ,HDAC6,SIRT6,SMAD2,SMAD3,TP63,RELA,NFKB1,TP53,PPARG,GATA6,HNF4A,SMARCA4,SMAD5,EGR2,GPS2,SOX2,NKX2-1,ESR2,NCOA3,HOXA13,PPARA,CSNK2A1,HIF1A,ARNT,BRD4,TCF21,GATA4,C12ORF49,CTSH,SPEF1,IL12A,DDX21,SYAP1,DUSP4,CASP1,NMT1,RAI14,BCL10,PREPL,CNIH2,SMAD7,TSKU,FAM49B,…
GO:BP	endodermal cell fate commitment	GO:0001711	FALSE	8.25234e-05	4.08342	15	306	6	21110	NANOG,SOX17,POU5F1,GATA6,EOMES,SOX2
GO:BP	regulation of cellular response to growth factor stimulus	GO:0090287	FALSE	8.68526e-05	4.06122	316	306	20	21110	OTX2,SMAD4,EP300,HDAC2,GATA3,SIN3A,SMAD2,SMAD3,TP53,PPARG,GATA6,NKX2-1,HOXA13,PPARA,HIF1A,ARNT,GATA4,IL12A,SMAD7,CAV1
GO:BP	somatic stem cell population maintenance	GO:0035019	FALSE	8.80646e-05	4.0552	67	306	10	21110	NANOG,POU5F1,SPI1,STAT3,MYC,TP63,CDX2,SOX2,KLF4,NIPBL
GO:BP	negative regulation of signal transduction	GO:0009968	FALSE	9.69051e-05	4.01365	1252	306	44	21110	SMAD4,SOX17,CHD8,TCF7L2,SPI1,IRF4,HDAC2,ELF1,GATA3,MYC,NFATC1,FOXM1,SIN3A,MAZ,TP63,RELA,TP53,PPARG,SMARCA4,SMAD5,GPS2,SOX2,NKX2-1,PPARA,CSNK2A1,HIF1A,BRD4,TCF21,GATA4,IL12A,DUSP4,SMAD7,TSKU,FAM49B,NMI,CAV1,FZD6,ZGPAT,RCAN1,CLOCK,IGFBP6,CADM1,RGS4,RAB7A
GO:BP	cellular response to cytokine stimulus	GO:0071345	FALSE	9.90506e-05	4.00414	826	306	34	21110	SMAD4,SOX17,CIITA,YY1,SPI1,GATA3,STAT3,CEBPB,KDM5B,NFATC1,FOS,RELA,NFKB1,TP53,PPARG,GPS2,KLF4,KLF5,NFIL3,MYOD1,HIF1A,JARID2,XRCC5,CASP1,SMAD7,NMI,CXCL6,CAV1,IL36B,TRADD,IL13RA2,PDE12,UPF1,SRSF7
GO:BP	positive regulation of cell population proliferation	GO:0008284	FALSE	0.000114506	3.94117	955	306	37	21110	NANOG,SMAD4,SP1,TCF7L2,E2F1,JUN,HDAC2,FOSL1,STAT3,MYC,KDM5B,ATF2,FOXM1,MAZ,HDAC6,SUZ12,SIRT6,TP63,RELA,CDX2,GATA6,SMARCA4,PBX1,TBXT,CSNK2A1,HIF1A,ARNT,CTSH,IL12A,LTBP3,CTF1,TSPYL5,CD248,CCAR1,BNC1,RPS6,CNBP
GO:BP	regulation of cell development	GO:0060284	FALSE	0.0001284	3.89144	835	306	34	21110	SMAD4,CHD7,E2F1,SMARCB1,JUNB,SPI1,IRF4,HDAC2,GATA3,STAT3,MYC,CEBPB,FOS,HDAC6,MITF,ETS1,TP53,PPARG,SMARCA4,EGR2,ZC3H8,NKX2-2,MYOD1,HIF1A,ARNT,SRRT,XRCC5,PARP6,SMAD7,IL36B,CLOCK,SMARCC2,BNC1,SEMA6D
GO:BP	regulation of DNA metabolic process	GO:0051052	FALSE	0.000130099	3.88573	527	306	26	21110	EHMT2,WIZ,YY1,SMARCB1,GATA3,WRNIP1,MYC,SMC3,FOXM1,ATF1,SIRT6,NSD2,TP53,PPARG,SMARCA4,KLF4,MBD3,CEBPG,XRCC5,ERCC8,SMARCC2,TRIP12,DKC1,GTPBP4,UPF1,HNRNPA1
GO:BP	skeletal muscle organ development	GO:0060538	FALSE	0.000148558	3.8281	182	306	15	21110	PAX5,EP300,MAFF,FOS,NR2F2,EOMES,EGR2,KLF5,MYOD1,TCF21,LARGE1,POPDC3,CAV1,RCAN1,MYH15
GO:BP	transforming growth factor beta2 production	GO:0032906	FALSE	0.000155052	3.80952	9	306	5	21110	SMAD4,ATF2,SMAD3,GATA6,HIF1A
GO:BP	regulation of transforming growth factor beta2 production	GO:0032909	FALSE	0.000155052	3.80952	9	306	5	21110	SMAD4,ATF2,SMAD3,GATA6,HIF1A
GO:BP	epithelial cell differentiation	GO:0030855	FALSE	0.000159065	3.79843	722	306	31	21110	SMAD4,SOX17,JUN,SMARCB1,FOXA1,HDAC2,GATA3,CEBPB,MAFF,KDM5B,NR2F2,SMAD3,TP63,PPARG,CDX2,GATA6,HNF4A,KLF4,NKX2-1,PGR,NCOA3,SPDEF,KLF5,HOXA13,NKX2-2,EPAS1,HIF1A,TCF21,GATA4,CAV1,CLOCK
GO:BP	leukocyte activation	GO:0045321	FALSE	0.00016719	3.77679	1012	306	38	21110	CHD7,YY1,JUN,SMARCB1,JUNB,SPI1,IRF4,PAX5,EP300,GATA3,STAT3,CEBPB,ATF2,NSD2,SMAD3,TP53,EOMES,SMARCA4,PBX1,GPS2,ZC3H8,CEBPG,NFIL3,IL12A,BCL10,AP1G1,SMAD7,FAM49B,C12ORF4,NMI,VAMP8,CXCL6,CAV1,IL36B,SMARCC2,IL13RA2,RPS6,PRDX1
GO:BP	lymphocyte differentiation	GO:0030098	FALSE	0.000168974	3.77218	428	306	23	21110	CHD7,YY1,SMARCB1,JUNB,SPI1,IRF4,PAX5,EP300,GATA3,STAT3,ATF2,TP53,EOMES,SMARCA4,PBX1,GPS2,ZC3H8,CEBPG,NFIL3,SMAD7,IL36B,SMARCC2,RPS6
GO:BP	positive regulation of DNA-binding transcription factor activity	GO:0051091	FALSE	0.000171746	3.76511	268	306	18	21110	THAP11,SMARCB1,TAF1,FOXA1,EP300,FOSL1,STAT3,ATF2,SMAD3,RELA,PPARG,SMARCA4,ESR2,CEBPG,BCL10,CAV1,CLOCK,TRADD
GO:BP	protein metabolic process	GO:0019538	FALSE	0.000173221	3.7614	5449	306	121	21110	SMAD1,SMAD4,SOX17,SP1,EHMT2,TCF7L2,JUN,SMARCB1,IRF4,PAX5,TAF1,EP300,HDAC2,GATA3,STAT3,TBP,MYC,KDM5B,RBBP5,ATF2,SIN3A,HDAC6,CHD4,SUZ12,SIRT6,SETDB1,NSD2,NR2F2,SMAD2,SMAD3,ERG,TP63,RELA,NFKB1,TP53,PPARG,EOMES,SMAD5,TFAP4,EGR2,GPS2,SOX2,KLF4,CDK8,AGO1,NCOA3,MBD3,RING1,SUMO2,NIPBL,MYOD1,EPAS1,PPARA,WDR5,CSNK2A1,EZH1,HIF1A,ARNT,GUF1,CTSH,JARID2,XRCC5,IL12A,DDX21,SYAP1,PLOD1,DUSP4,CASP1,RPL8,NMT1,PARP6…
GO:BP	heterochromatin organization	GO:0070828	FALSE	0.00019591	3.70794	92	306	11	21110	POU5F1,HDAC2,CBX3,SIN3A,SUZ12,SIRT6,SETDB1,MBD3,EZH1,JARID2,SETDB2
GO:BP	primary miRNA processing	GO:0031053	FALSE	0.000199126	3.70087	17	306	6	21110	SMAD1,STAT3,SMAD2,SMAD3,SRRT,DGCR8
GO:BP	negative regulation of binding	GO:0051100	FALSE	0.0002091	3.67965	161	306	14	21110	HAND1,E2F1,JUN,TAF1,HDAC2,GTF2F1,SIN3A,TFAP4,MYOD1,PPARA,CAV1,HABP4,GTPBP4,EIF4A3
GO:BP	growth	GO:0040007	FALSE	0.000216413	3.66472	937	306	36	21110	SMAD1,SMAD4,SOX17,CHD7,EHMT2,YY1,EP300,GATA3,STAT3,KDM5B,ATF2,FOXM1,SIN3A,HDAC6,SMAD2,SMAD3,TP53,PPARG,GATA6,HNF4A,SMARCA4,SOX2,ESR2,KLF5,NIPBL,MYOD1,PPARA,CSNK2A1,HIF1A,GATA4,JARID2,SMAD7,TSKU,LARGE1,RGS4,SEMA6D
GO:BP	cell activation	GO:0001775	FALSE	0.000235901	3.62727	1157	306	41	21110	SMAD4,CHD7,YY1,JUN,SMARCB1,JUNB,SPI1,IRF4,PAX5,EP300,GATA3,STAT3,CEBPB,ATF2,NSD2,SMAD3,TP53,EOMES,SMARCA4,PBX1,GPS2,ZC3H8,CEBPG,KLF5,NFIL3,IL12A,BCL10,AP1G1,SMAD7,FAM49B,C12ORF4,NMI,VAMP8,CXCL6,CAV1,FZD6,IL36B,SMARCC2,IL13RA2,RPS6,PRDX1
GO:BP	negative regulation of cardiac muscle hypertrophy	GO:0010614	FALSE	0.000238551	3.62242	28	306	7	21110	SMAD4,YY1,SMAD3,PPARG,PPARA,JARID2,RGS4
GO:BP	cell communication	GO:0007154	FALSE	0.000260924	3.58349	6604	306	139	21110	OTX2,SMAD1,SMAD4,SOX17,SP1,THAP11,CHD8,CHD7,EHMT2,POU5F1,TCF7L2,TFAP2C,E2F1,NR2C2,JUN,SMARCB1,MAX,SPI1,IRF4,TAF1,FOXA1,EP300,HDAC2,ELF1,FOSL1,GATA3,STAT3,MYC,CEBPB,KDM5B,ATF2,NFATC1,TEAD4,FOXM1,FOS,SIN3A,MAZ,ATF1,HDAC6,SIRT6,NR2F2,SMAD2,SMAD3,MITF,ERG,TP63,RELA,NFKB1,TP53,PPARG,GATA6,HNF4A,SMARCA4,SMAD5,TFAP4,EGR2,GPS2,SOX2,KLF4,NKX2-1,PGR,ESR2,NCOA3,HINFP,IRX3,KLF5,NR2F1,HOXA13,NKX2-2,TBXT,TEAD2…
GO:BP	macromolecule modification	GO:0043412	FALSE	0.000264919	3.57689	3840	306	93	21110	SMAD1,SMAD4,EHMT2,CTCF,JUN,SMARCB1,IRF4,PAX5,TAF1,EP300,HDAC2,GATA3,TBP,MYC,KDM5B,RBBP5,ATF2,FOS,SIN3A,HDAC6,CHD4,SUZ12,SIRT6,SETDB1,NSD2,NR2F2,SMAD2,ERG,RELA,TP53,PPARG,EOMES,SMAD5,TFAP4,EGR2,GPS2,CDK8,NCOA3,MBD3,RING1,SUMO2,NIPBL,MYOD1,EPAS1,WDR5,CSNK2A1,EZH1,HIF1A,ARNT,JARID2,XRCC5,IL12A,DDX21,SYAP1,PLOD1,DUSP4,NMT1,PARP6,BCL10,SMAD7,SAE1,ERCC8,LARGE1,DCAF13,CMTR1,USP24,CHM,NMI,UBLCP1,CAV1,CTF…
GO:BP	regulation of cytokine production	GO:0001817	FALSE	0.000266499	3.5743	739	306	31	21110	SMAD4,YY1,IRF4,HDAC2,ELF1,GATA3,STAT3,CEBPB,ATF2,SMAD3,RELA,NFKB1,GATA6,KLF4,CEBPG,PPARA,HIF1A,ARNT,GATA4,IL12A,DDX21,CASP1,BCL10,SMAD7,TSKU,FAM49B,NMI,CXCL6,C3,CADM1,N4BP1
GO:BP	positive regulation by host of viral transcription	GO:0043923	TRUE	0.000295058	3.53009	18	306	6	21110	SP1,JUN,SMARCB1,EP300,SMARCA4,TFAP4
GO:BP	histone H3-K9 modification	GO:0061647	FALSE	0.000310568	3.50784	29	306	7	21110	SMAD4,EHMT2,SMARCB1,PAX5,GATA3,SETDB1,SETDB2
GO:BP	regulation of response to external stimulus	GO:0032101	FALSE	0.000311398	3.50668	1037	306	38	21110	CHD8,SPI1,IRF4,EP300,GATA3,CEBPB,SIN3A,HDAC6,SMAD3,ETS1,RELA,NFKB1,PPARG,GATA6,GPS2,KLF4,MYOD1,PPARA,BRD4,XRCC5,IL12A,CASP1,NMT1,BCL10,AP1G1,FAM49B,NMI,VAMP8,CXCL6,CAV1,C3,CLOCK,CADM1,N4BP1,TRADD,RIN3,CORO1B,SEMA6D
GO:BP	mesenchyme development	GO:0060485	FALSE	0.000314789	3.50198	310	306	19	21110	SMAD4,HAND1,TCF7L2,FOXA1,HDAC2,GATA3,MYC,SMAD2,SMAD3,EOMES,NKX2-1,TEAD2,ZNF750,HIF1A,TCF21,GATA4,SMAD7,DCHS1,SEMA6D
GO:BP	rhythmic process	GO:0048511	TRUE	0.000314789	3.50198	310	306	19	21110	SP1,EP300,HDAC2,KDM5B,CBX3,SIN3A,SIRT6,TP53,PPARG,HNF4A,NKX2-1,PGR,NRIP1,NFIL3,PPARA,CSNK2A1,CLOCK,MMP19,THRAP3
GO:BP	cytokine production	GO:0001816	FALSE	0.000318418	3.497	745	306	31	21110	SMAD4,YY1,IRF4,HDAC2,ELF1,GATA3,STAT3,CEBPB,ATF2,SMAD3,RELA,NFKB1,GATA6,KLF4,CEBPG,PPARA,HIF1A,ARNT,GATA4,IL12A,DDX21,CASP1,BCL10,SMAD7,TSKU,FAM49B,NMI,CXCL6,C3,CADM1,N4BP1
GO:BP	regulation of DNA-templated transcription in response to stress	GO:0043620	FALSE	0.000345865	3.46109	43	306	8	21110	JUN,CEBPB,SIN3A,RELA,TP53,EPAS1,HIF1A,ARNT
GO:BP	skeletal muscle tissue development	GO:0007519	FALSE	0.000382362	3.41752	169	306	14	21110	PAX5,EP300,MAFF,FOS,NR2F2,EOMES,EGR2,KLF5,MYOD1,TCF21,POPDC3,CAV1,RCAN1,MYH15
GO:BP	chromosome organization	GO:0051276	TRUE	0.000397242	3.40095	634	306	28	21110	CHD8,EHMT2,CTCF,TCF7L2,YY1,SMARCB1,WRNIP1,MYC,SMC3,SIN3A,SIRT6,SETDB1,STAG1,TP53,SMARCA4,NIPBL,EZH1,XRCC5,ZW10,EML4,CHAMP1,CENPH,SETDB2,SMARCC2,DKC1,NASP,UPF1,HNRNPA1
GO:BP	negative regulation of muscle hypertrophy	GO:0014741	FALSE	0.000400085	3.39785	30	306	7	21110	SMAD4,YY1,SMAD3,PPARG,PPARA,JARID2,RGS4
GO:BP	response to cytokine	GO:0034097	FALSE	0.000407262	3.39013	919	306	35	21110	SMAD4,SOX17,CIITA,YY1,SPI1,FOSL1,GATA3,STAT3,CEBPB,KDM5B,NFATC1,FOS,RELA,NFKB1,TP53,PPARG,GPS2,KLF4,KLF5,NFIL3,MYOD1,HIF1A,JARID2,XRCC5,CASP1,SMAD7,NMI,CXCL6,CAV1,IL36B,TRADD,IL13RA2,PDE12,UPF1,SRSF7
GO:BP	regulation of immune system process	GO:0002682	FALSE	0.000409471	3.38778	1504	306	48	21110	SMARCB1,JUNB,SPI1,IRF4,EP300,ELF1,GATA3,STAT3,MYC,CEBPB,FOS,SIN3A,NSD2,SMAD3,MITF,ETS1,RELA,NFKB1,PPARG,GATA6,SMARCA4,GPS2,ZC3H8,HIF1A,ARNT,CTSH,XRCC5,IL12A,DDX21,CASP1,BCL10,AP1G1,SMAD7,FAM49B,C12ORF4,NMI,VAMP8,CXCL6,EIF2B3,CAV1,C3,IL36B,CADM1,SMARCC2,N4BP1,IL13RA2,RIN3,CD1B
GO:BP	ureteric bud development	GO:0001657	FALSE	0.000465808	3.33179	100	306	11	21110	SMAD1,SMAD4,GATA3,MYC,SMAD2,SMAD3,SMAD5,PBX1,TCF21,SMAD7,DCHS1
GO:BP	cardiac muscle hypertrophy	GO:0003300	FALSE	0.0004952	3.30522	80	306	10	21110	SMAD4,YY1,HDAC2,SMAD3,PPARG,GATA6,PPARA,GATA4,JARID2,RGS4
GO:BP	macromolecule methylation	GO:0043414	FALSE	0.000514279	3.2888	320	306	19	21110	SMAD4,EHMT2,CTCF,SMARCB1,PAX5,GATA3,MYC,RBBP5,FOS,SUZ12,SETDB1,NSD2,EOMES,MBD3,WDR5,EZH1,CMTR1,SETDB2,PCMT1
GO:BP	mesonephric tubule development	GO:0072164	FALSE	0.000516073	3.28729	101	306	11	21110	SMAD1,SMAD4,GATA3,MYC,SMAD2,SMAD3,SMAD5,PBX1,TCF21,SMAD7,DCHS1
GO:BP	mesonephric epithelium development	GO:0072163	FALSE	0.000516073	3.28729	101	306	11	21110	SMAD1,SMAD4,GATA3,MYC,SMAD2,SMAD3,SMAD5,PBX1,TCF21,SMAD7,DCHS1
GO:BP	angiogenesis	GO:0001525	FALSE	0.000549361	3.26014	530	306	25	21110	SMAD1,SOX17,SP1,HAND1,JUN,STAT3,ATF2,SIRT6,ETS1,PPARG,GATA6,KLF4,AGO1,KLF5,EPAS1,HIF1A,ELK3,TCF21,GATA4,CTSH,IL12A,CAV1,C3,MMP19,EPHB4
GO:BP	cellular response to hormone stimulus	GO:0032870	FALSE	0.000558345	3.2531	606	306	27	21110	SP1,MAX,FOXA1,EP300,STAT3,FOS,HDAC6,TP63,RELA,NFKB1,PPARG,GATA6,HNF4A,SMARCA4,TFAP4,PGR,ESR2,NCOA3,MYOD1,PPARA,TCF21,CTSH,SYAP1,GPT,CAV1,CLOCK,RANGAP1
GO:BP	regulation of defense response	GO:0031347	FALSE	0.000592698	3.22717	726	306	30	21110	SPI1,IRF4,EP300,GATA3,CEBPB,SIN3A,SMAD3,ETS1,RELA,NFKB1,PPARG,GATA6,GPS2,KLF4,PPARA,BRD4,XRCC5,IL12A,CASP1,BCL10,AP1G1,NMI,VAMP8,CXCL6,CAV1,C3,CLOCK,CADM1,N4BP1,TRADD
GO:BP	regulation of molecular function	GO:0065009	FALSE	0.000625983	3.20344	2586	306	69	21110	SMAD4,THAP11,HAND1,TCF7L2,E2F1,JUN,SMARCB1,SPI1,IRF4,TAF1,FOXA1,EP300,HDAC2,FOSL1,GATA3,STAT3,MYC,GTF2F1,ATF2,SIN3A,HDAC6,NR2F2,SMAD2,SMAD3,TP63,RELA,NFKB1,TP53,PPARG,EOMES,SMARCA4,PBX1,TFAP4,SOX2,KLF4,NRBF2,ESR2,NCOA3,CEBPG,TBXT,MYOD1,PPARA,CSNK2A1,HIF1A,CTSH,XRCC5,SYAP1,CASP1,BCL10,CNIH2,SMAD7,LDOC1,CST4,CAV1,FZD6,ZGPAT,RCAN1,CLOCK,TRADD,SVBP,EPHB4,RGS4,DKC1,RFK,HABP4,GTPBP4,FGD5,RANGAP1,EIF4A3
GO:BP	heterochromatin formation	GO:0031507	FALSE	0.000704057	3.15239	83	306	10	21110	POU5F1,CBX3,SIN3A,SUZ12,SIRT6,SETDB1,MBD3,EZH1,JARID2,SETDB2
GO:BP	striated muscle hypertrophy	GO:0014897	FALSE	0.000704057	3.15239	83	306	10	21110	SMAD4,YY1,HDAC2,SMAD3,PPARG,GATA6,PPARA,GATA4,JARID2,RGS4
GO:BP	developmental growth	GO:0048589	FALSE	0.000767685	3.11482	655	306	28	21110	SMAD1,SMAD4,CHD7,EHMT2,YY1,EP300,GATA3,STAT3,KDM5B,ATF2,SIN3A,HDAC6,SMAD2,SMAD3,TP53,GATA6,SOX2,KLF5,NIPBL,MYOD1,PPARA,GATA4,JARID2,SMAD7,TSKU,LARGE1,RGS4,SEMA6D
GO:BP	histone lysine methylation	GO:0034968	FALSE	0.000768488	3.11436	105	306	11	21110	SMAD4,EHMT2,SMARCB1,PAX5,GATA3,RBBP5,SETDB1,NSD2,WDR5,EZH1,SETDB2
GO:BP	mesonephros development	GO:0001823	FALSE	0.000768488	3.11436	105	306	11	21110	SMAD1,SMAD4,GATA3,MYC,SMAD2,SMAD3,SMAD5,PBX1,TCF21,SMAD7,DCHS1
GO:BP	placenta development	GO:0001890	FALSE	0.000786201	3.10447	153	306	13	21110	HAND1,JUNB,FOSL1,CEBPB,NR2F2,PPARG,CDX2,EOMES,EPAS1,HIF1A,ARNT,LDOC1,RPS6
GO:BP	regulation of protein metabolic process	GO:0051246	FALSE	0.000786547	3.10428	2496	306	67	21110	SMAD4,SOX17,SP1,EHMT2,TCF7L2,JUN,SMARCB1,PAX5,TAF1,EP300,HDAC2,GATA3,STAT3,MYC,ATF2,HDAC6,SIRT6,NR2F2,SMAD3,TP63,RELA,NFKB1,TP53,PPARG,TFAP4,GPS2,SOX2,KLF4,AGO1,SUMO2,NIPBL,EPAS1,WDR5,CSNK2A1,HIF1A,ARNT,GUF1,CTSH,XRCC5,IL12A,DDX21,SYAP1,CASP1,BCL10,SMAD7,SAE1,NMI,CST4,CAV1,CTF1,ZGPAT,RCAN1,C3,TSPYL5,CADM1,N4BP1,SVBP,TRIP12,ELP1,PDE12,RAB7A,HABP4,GTPBP4,UPF1,LARP4B,CNBP,EIF4A3
GO:BP	immune system process	GO:0002376	FALSE	0.00080411	3.09468	2710	306	71	21110	CHD7,CIITA,YY1,JUN,SMARCB1,JUNB,SPI1,IRF4,TCF12,PAX5,EP300,ELF1,GATA3,STAT3,WRNIP1,MYC,CEBPB,ATF2,FOS,SIN3A,NSD2,SMAD3,MITF,ETS1,RELA,NFKB1,TP53,PPARG,GATA6,EOMES,SMARCA4,SMAD5,PBX1,GPS2,KLF1,ZC3H8,CEBPG,NFIL3,EPAS1,HIF1A,ARNT,TCF21,CTSH,JARID2,XRCC5,IL12A,DDX21,CASP1,BCL10,AP1G1,SMAD7,FAM49B,C12ORF4,NMI,VAMP8,CXCL6,EIF2B3,CAV1,C3,IL36B,CADM1,SMARCC2,N4BP1,CD248,SRPK1,IL13RA2,RIN3,PDE12,RPS6,PRDX…
GO:BP	fat cell differentiation	GO:0045444	FALSE	0.000849283	3.07095	237	306	16	21110	TCF7L2,E2F1,EP300,GATA3,CEBPB,ATF2,HDAC6,SIRT6,SMAD3,PPARG,EGR2,GPS2,KLF4,KLF5,NIPBL,SYAP1
GO:BP	muscle hypertrophy	GO:0014896	FALSE	0.000882926	3.05408	85	306	10	21110	SMAD4,YY1,HDAC2,SMAD3,PPARG,GATA6,PPARA,GATA4,JARID2,RGS4
GO:BP	striated muscle tissue development	GO:0014706	FALSE	0.000950781	3.02192	239	306	16	21110	SMAD1,SMAD4,HAND1,CHD7,YY1,SIRT6,SMAD3,GATA6,SMAD5,IRX3,PPARA,GATA4,JARID2,GJC1,SMAD7,RGS4
GO:BP	negative regulation of cell communication	GO:0010648	FALSE	0.000962832	3.01645	1359	306	44	21110	SMAD4,SOX17,CHD8,TCF7L2,SPI1,IRF4,HDAC2,ELF1,GATA3,MYC,NFATC1,FOXM1,SIN3A,MAZ,TP63,RELA,TP53,PPARG,SMARCA4,SMAD5,GPS2,SOX2,NKX2-1,PPARA,CSNK2A1,HIF1A,BRD4,TCF21,GATA4,IL12A,DUSP4,SMAD7,TSKU,FAM49B,NMI,CAV1,FZD6,ZGPAT,RCAN1,CLOCK,IGFBP6,CADM1,RGS4,RAB7A
GO:BP	negative regulation of signaling	GO:0023057	FALSE	0.000962832	3.01645	1359	306	44	21110	SMAD4,SOX17,CHD8,TCF7L2,SPI1,IRF4,HDAC2,ELF1,GATA3,MYC,NFATC1,FOXM1,SIN3A,MAZ,TP63,RELA,TP53,PPARG,SMARCA4,SMAD5,GPS2,SOX2,NKX2-1,PPARA,CSNK2A1,HIF1A,BRD4,TCF21,GATA4,IL12A,DUSP4,SMAD7,TSKU,FAM49B,NMI,CAV1,FZD6,ZGPAT,RCAN1,CLOCK,IGFBP6,CADM1,RGS4,RAB7A
GO:BP	cell-cell signaling	GO:0007267	FALSE	0.000995401	3.002	1696	306	51	21110	SMAD4,SOX17,CHD8,CHD7,POU5F1,TCF7L2,TFAP2C,FOXA1,GATA3,KDM5B,NFATC1,HDAC6,SIRT6,SMAD2,SMAD3,MITF,TP63,RELA,NFKB1,PPARG,GATA6,HNF4A,SMARCA4,EGR2,SOX2,KLF4,PGR,ESR2,KLF5,CSNK2A1,HIF1A,GATA4,SPEF1,SYAP1,GJC1,PREPL,CNIH2,TSKU,VAMP8,CXCL6,LTBP3,CAV1,CTF1,FZD6,C3,CLOCK,IGFBP6,RGS4,CPZ,NPBWR1,EIF4A3
GO:BP	regulation of cell death	GO:0010941	FALSE	0.00101018	2.9956	1648	306	50	21110	SMAD4,THAP11,CHD8,TCF7L2,E2F1,JUN,FOXA1,HDAC2,FOSL1,GATA3,MYC,CEBPB,ATF2,FOS,ELK1,SIN3A,MAZ,HDAC6,SMAD3,MITF,TP63,ETS1,RELA,NFKB1,TP53,PPARG,GATA6,SMAD5,TFAP4,KLF4,ZC3H8,SPDEF,HOXA13,TEAD2,PPARA,CSNK2A1,HIF1A,GATA4,CTSH,SPEF1,IL12A,CASP1,BCL10,SGMS1,CAV1,TRADD,CD248,CCAR1,PDE12,RPS6
GO:BP	protein modification process	GO:0036211	FALSE	0.00111182	2.95396	3617	306	87	21110	SMAD1,SMAD4,EHMT2,JUN,SMARCB1,IRF4,PAX5,TAF1,EP300,HDAC2,GATA3,TBP,KDM5B,RBBP5,ATF2,SIN3A,HDAC6,CHD4,SUZ12,SIRT6,SETDB1,NSD2,NR2F2,SMAD2,ERG,RELA,TP53,PPARG,EOMES,SMAD5,TFAP4,EGR2,GPS2,CDK8,NCOA3,MBD3,RING1,SUMO2,NIPBL,MYOD1,EPAS1,WDR5,CSNK2A1,EZH1,HIF1A,ARNT,JARID2,XRCC5,IL12A,DDX21,SYAP1,PLOD1,DUSP4,NMT1,PARP6,BCL10,SMAD7,SAE1,ERCC8,LARGE1,DCAF13,USP24,CHM,NMI,UBLCP1,CAV1,CTF1,ZGPAT,SETDB2,RCAN…
GO:BP	negative regulation of miRNA transcription	GO:1902894	FALSE	0.00112932	2.94718	22	306	6	21110	POU5F1,YY1,RELA,PPARG,GATA6,PPARA
GO:BP	positive regulation of cell death	GO:0010942	FALSE	0.00115487	2.93747	590	306	26	21110	SMAD4,E2F1,JUN,FOXA1,FOSL1,MYC,ATF2,FOS,ELK1,HDAC6,TP63,TP53,PPARG,GATA6,TFAP4,ZC3H8,SPDEF,HOXA13,CTSH,IL12A,BCL10,CAV1,TRADD,CD248,CCAR1,RPS6
GO:BP	response to external stimulus	GO:0009605	FALSE	0.00118258	2.92717	2900	306	74	21110	OTX2,SMAD4,SP1,CHD8,CHD7,EHMT2,CIITA,JUN,MAX,SPI1,IRF4,EP300,HDAC2,FOSL1,GATA3,WRNIP1,CEBPB,GTF2F1,ATF2,FOS,SIN3A,HDAC6,SETDB1,SMAD3,ETS1,RELA,NFKB1,TP53,PPARG,GATA6,EGR2,GPS2,KLF4,NKX2-1,MBD3,ETV1,CEBPG,MYOD1,PPARA,HIF1A,BRD4,GATA4,XRCC5,IL12A,DDX21,CASP1,NMT1,C15ORF48,BCL10,AP1G1,FAM49B,GPT,LDOC1,NMI,VAMP8,CXCL6,CAV1,C3,IL36B,CLOCK,CADM1,N4BP1,TRADD,EPHB4,SRPK1,RIN3,PDE12,RAB7A,HABP4,PRDX1,CORO…
GO:BP	cellular response to chemical stress	GO:0062197	FALSE	0.00118509	2.92625	338	306	19	21110	JUN,HDAC2,ATF2,FOS,SIN3A,HDAC6,RELA,TP53,PPARG,EPAS1,HIF1A,ARNT,GATA4,XRCC5,MICU1,CASP1,GPX7,CAV1,PRDX1
GO:BP	DNA damage response	GO:0006974	FALSE	0.0012546	2.9015	878	306	33	21110	YY1,E2F1,SMARCB1,TAF1,EP300,WRNIP1,MYC,SMC3,CHD2,RBBP5,ATF2,CBX3,FOXM1,CHD4,SIRT6,NSD2,TP63,TP53,SMARCA4,TFAP4,ASF1A,CEBPG,HINFP,NIPBL,BRD4,FH,XRCC5,ERCC8,CLOCK,SMARCC2,IFFO1,TRIP12,UPF1
GO:BP	visual system development	GO:0150063	FALSE	0.00127132	2.89575	408	306	21	21110	CHD7,YY1,JUN,MAX,HDAC2,GATA3,STAT3,KDM5B,PBX3,SMAD3,MITF,SMARCA4,PBX1,SOX2,KLF4,RING1,NIPBL,HIF1A,TSKU,C3,MYH15
GO:BP	methylation	GO:0032259	FALSE	0.00136265	2.86562	375	306	20	21110	SMAD4,EHMT2,CTCF,SMARCB1,PAX5,GATA3,MYC,RBBP5,FOS,SUZ12,SETDB1,NSD2,EOMES,MBD3,WDR5,EZH1,CMTR1,SETDB2,PCMT1,NDUFAF5
GO:BP	mesoderm development	GO:0007498	FALSE	0.0013652	2.8648	135	306	12	21110	SMAD1,SMAD4,HAND1,SMAD2,SMAD3,TP63,EOMES,KLF4,IRX3,ETS2,TBXT,TEAD2
GO:BP	negative regulation of DNA binding	GO:0043392	FALSE	0.00137345	2.86219	51	306	8	21110	HAND1,E2F1,JUN,TAF1,HDAC2,SIN3A,TFAP4,HABP4
GO:BP	cellular response to abiotic stimulus	GO:0071214	FALSE	0.00141535	2.84914	342	306	19	21110	CIITA,YY1,TAF1,EP300,GATA3,MYC,ELK1,NFKB1,TP53,NIPBL,XRCC5,MICU1,CASP1,NMT1,BCL10,CLOCK,TSPYL5,N4BP1,HABP4
GO:BP	cellular response to environmental stimulus	GO:0104004	FALSE	0.00141535	2.84914	342	306	19	21110	CIITA,YY1,TAF1,EP300,GATA3,MYC,ELK1,NFKB1,TP53,NIPBL,XRCC5,MICU1,CASP1,NMT1,BCL10,CLOCK,TSPYL5,N4BP1,HABP4
GO:BP	regulation of epithelial cell proliferation	GO:0050678	FALSE	0.00142056	2.84754	376	306	20	21110	SP1,TCF7L2,JUN,GATA3,STAT3,MYC,KDM5B,ATF2,HDAC6,SIRT6,NR2F2,SMAD3,TP63,PPARG,SOX2,PGR,HIF1A,ARNT,IL12A,CAV1
GO:BP	negative regulation of miRNA metabolic process	GO:2000629	FALSE	0.00150935	2.82121	23	306	6	21110	POU5F1,YY1,RELA,PPARG,GATA6,PPARA
GO:BP	positive regulation of programmed cell death	GO:0043068	FALSE	0.0015173	2.81893	522	306	24	21110	SMAD4,E2F1,JUN,FOXA1,FOSL1,MYC,ATF2,HDAC6,TP63,TP53,PPARG,GATA6,TFAP4,ZC3H8,SPDEF,HOXA13,CTSH,IL12A,BCL10,CAV1,TRADD,CD248,CCAR1,RPS6
GO:BP	epithelial cell proliferation	GO:0050673	FALSE	0.00156226	2.80625	449	306	22	21110	SP1,TCF7L2,JUN,GATA3,THAP1,STAT3,MYC,CEBPB,KDM5B,ATF2,HDAC6,SIRT6,NR2F2,SMAD3,TP63,PPARG,SOX2,PGR,HIF1A,ARNT,IL12A,CAV1
GO:BP	regulatory ncRNA processing	GO:0070918	FALSE	0.00156808	2.80463	70	306	9	21110	SMAD1,STAT3,SMAD2,SMAD3,TP53,AGO1,SRRT,ZC3H7B,DGCR8
GO:BP	histone methylation	GO:0016571	FALSE	0.00159934	2.79606	137	306	12	21110	SMAD4,EHMT2,SMARCB1,PAX5,GATA3,RBBP5,SUZ12,SETDB1,NSD2,WDR5,EZH1,SETDB2
GO:BP	sensory system development	GO:0048880	FALSE	0.00160982	2.79322	414	306	21	21110	CHD7,YY1,JUN,MAX,HDAC2,GATA3,STAT3,KDM5B,PBX3,SMAD3,MITF,SMARCA4,PBX1,SOX2,KLF4,RING1,NIPBL,HIF1A,TSKU,C3,MYH15
GO:BP	positive regulation of response to stimulus	GO:0048584	FALSE	0.00162472	2.78922	2283	306	62	21110	SMAD4,POU5F1,TCF7L2,YY1,JUN,SMARCB1,SPI1,IRF4,FOXA1,EP300,ELF1,GATA3,STAT3,MYC,CEBPB,FOXM1,SIN3A,MAZ,HDAC6,SIRT6,NSD2,SMAD2,SMAD3,TP63,ETS1,RELA,NFKB1,TP53,PPARG,GATA6,SMARCA4,GPS2,SOX2,CEBPG,CSNK2A1,HIF1A,ARNT,BRD4,GATA4,C12ORF49,CTSH,XRCC5,IL12A,DDX21,CASP1,BCL10,AP1G1,FAM49B,ERCC8,NMI,VAMP8,EIF2B3,CAV1,C3,CLOCK,IGFBP6,TSPYL5,CADM1,SMARCC2,TRADD,RGS4,CD1B
GO:BP	lymphocyte activation	GO:0046649	FALSE	0.00168167	2.77426	847	306	32	21110	CHD7,YY1,SMARCB1,JUNB,SPI1,IRF4,PAX5,EP300,GATA3,STAT3,CEBPB,ATF2,NSD2,SMAD3,TP53,EOMES,SMARCA4,PBX1,GPS2,ZC3H8,CEBPG,NFIL3,IL12A,BCL10,AP1G1,SMAD7,FAM49B,CAV1,IL36B,SMARCC2,RPS6,PRDX1
GO:BP	erythrocyte homeostasis	GO:0034101	FALSE	0.00172924	2.76214	138	306	12	21110	SPI1,GATA3,STAT3,ETS1,SMAD5,KLF1,CEBPG,EPAS1,HIF1A,ARNT,RPS6,PRDX1
GO:BP	regulation of transcription from RNA polymerase II promoter in response to stress	GO:0043618	FALSE	0.00185481	2.7317	37	306	7	21110	JUN,CEBPB,SIN3A,TP53,EPAS1,HIF1A,ARNT
GO:BP	regulation of transforming growth factor beta receptor signaling pathway	GO:0017015	FALSE	0.00201745	2.6952	140	306	12	21110	SMAD4,EP300,HDAC2,SIN3A,SMAD2,SMAD3,TP53,PPARG,NKX2-1,PPARA,SMAD7,CAV1
GO:BP	cardiac muscle tissue development	GO:0048738	FALSE	0.00205446	2.6873	223	306	15	21110	SMAD1,SMAD4,HAND1,CHD7,YY1,SIRT6,GATA6,SMAD5,IRX3,PPARA,GATA4,JARID2,GJC1,SMAD7,RGS4
GO:BP	regulation of protein modification by small protein conjugation or removal	GO:1903320	TRUE	0.00213721	2.67015	254	306	16	21110	TAF1,RELA,GPS2,EPAS1,HIF1A,ARNT,BCL10,SMAD7,SAE1,NMI,CAV1,TSPYL5,N4BP1,SVBP,TRIP12,GTPBP4
GO:BP	protein deacetylation	GO:0006476	FALSE	0.00229442	2.63933	117	306	11	21110	EP300,HDAC2,SIN3A,HDAC6,CHD4,SIRT6,TP53,EOMES,MBD3,NIPBL,WDR5
GO:BP	blastocyst development	GO:0001824	FALSE	0.00249806	2.6024	118	306	11	21110	SOX17,HAND1,POU5F1,SMARCB1,JUNB,TEAD4,CDX2,EOMES,KLF4,TM4SF1,NASP
GO:BP	negative regulation of gene expression, epigenetic	GO:0045814	FALSE	0.00250965	2.60039	95	306	10	21110	POU5F1,CBX3,SIN3A,SUZ12,SIRT6,SETDB1,MBD3,EZH1,JARID2,SETDB2
GO:BP	regulation of cellular response to transforming growth factor beta stimulus	GO:1903844	FALSE	0.0025297	2.59693	143	306	12	21110	SMAD4,EP300,HDAC2,SIN3A,SMAD2,SMAD3,TP53,PPARG,NKX2-1,PPARA,SMAD7,CAV1
GO:BP	intestinal epithelial cell differentiation	GO:0060575	FALSE	0.0025841	2.58769	25	306	6	21110	CDX2,GATA6,SPDEF,KLF5,HIF1A,GATA4
GO:BP	regulation of cell cycle	GO:0051726	FALSE	0.00259139	2.58647	1130	306	38	21110	WIZ,CTCF,YY1,E2F1,JUN,SMARCB1,JUNB,TAF1,FOXA1,FOSL1,GATA3,THAP1,STAT3,MYC,ATF2,FOXM1,SIN3A,NR2F2,TP63,ETS1,TP53,SMARCA4,PBX1,TFAP4,SOX2,KLF4,CDK8,HINFP,HOXA13,WDR5,CSNK2A1,BRD4,ZW10,CSPP1,CLOCK,SMARCC2,ANLN,GTPBP4
GO:BP	biological process involved in interspecies interaction between organisms	GO:0044419	FALSE	0.00261445	2.58262	1752	306	51	21110	SP1,CHD7,CIITA,JUN,SMARCB1,SPI1,IRF4,EP300,HDAC2,FOSL1,GATA3,WRNIP1,CEBPB,GTF2F1,ATF2,FOS,SIN3A,SMAD3,RELA,NFKB1,TP53,PPARG,GATA6,SMARCA4,TFAP4,GPS2,CEBPG,HIF1A,BRD4,XRCC5,IL12A,DDX21,CASP1,C15ORF48,BCL10,AP1G1,FAM49B,LDOC1,NMI,VAMP8,CXCL6,CAV1,C3,IL36B,CADM1,N4BP1,SRPK1,PDE12,RAB7A,PRDX1,UPF1
GO:BP	cardiocyte differentiation	GO:0035051	FALSE	0.00272437	2.56473	144	306	12	21110	SMAD4,SOX17,POU5F1,YY1,SIRT6,GATA6,EOMES,IRX3,TBXT,PPARA,GATA4,RGS4
GO:BP	neurogenesis	GO:0022008	FALSE	0.00273591	2.5629	1705	306	50	21110	OTX2,SMAD4,THAP11,CHD7,EHMT2,E2F1,JUN,TCF12,FOXA1,EP300,HDAC2,GATA3,STAT3,CEBPB,SIN3A,ATF1,HDAC6,SUZ12,NR2F2,PBX3,TP53,PPARG,EOMES,PBX1,EGR2,SOX2,KLF4,NKX2-1,ETV1,IRX3,NIPBL,NR2F1,NKX2-2,WDR5,HIF1A,SRRT,XRCC5,PARP6,TSKU,KIAA0319L,EIF2B3,CTF1,C3,SVBP,MAP4,DCHS1,EPHB4,GAS7,SEMA6D,SCLT1
GO:BP	cellular response to BMP stimulus	GO:0071773	FALSE	0.0027996	2.5529	171	306	13	21110	SMAD1,SMAD4,POU5F1,GATA3,ATF2,SMAD2,PPARG,GATA6,SMAD5,HOXA13,GATA4,SMAD7,CAV1
GO:BP	response to BMP	GO:0071772	FALSE	0.0027996	2.5529	171	306	13	21110	SMAD1,SMAD4,POU5F1,GATA3,ATF2,SMAD2,PPARG,GATA6,SMAD5,HOXA13,GATA4,SMAD7,CAV1
GO:BP	histone deacetylation	GO:0016575	FALSE	0.00304482	2.51644	97	306	10	21110	HDAC2,SIN3A,HDAC6,CHD4,SIRT6,TP53,EOMES,MBD3,NIPBL,WDR5
GO:BP	regulation of transcription from RNA polymerase II promoter in response to oxidative stress	GO:0043619	FALSE	0.00305029	2.51566	7	306	4	21110	SIN3A,EPAS1,HIF1A,ARNT
GO:BP	liver development	GO:0001889	FALSE	0.00315393	2.50115	146	306	12	21110	JUN,SMARCB1,CEBPB,ATF2,ELK1,SMAD3,RELA,GATA6,HNF4A,CEBPG,JARID2,CADM1
GO:BP	response to oxygen levels	GO:0070482	FALSE	0.00318596	2.49676	327	306	18	21110	SMAD4,E2F1,EP300,HDAC2,MYC,ATF2,FOS,SMAD3,TP53,PPARG,GATA6,MYOD1,EPAS1,PPARA,HIF1A,ARNT,PLOD1,CAV1
GO:BP	positive regulation of apoptotic process	GO:0043065	FALSE	0.00326472	2.48615	507	306	23	21110	SMAD4,E2F1,JUN,FOXA1,FOSL1,MYC,ATF2,TP63,TP53,PPARG,GATA6,TFAP4,ZC3H8,SPDEF,HOXA13,CTSH,IL12A,BCL10,CAV1,TRADD,CD248,CCAR1,RPS6
GO:BP	endoderm formation	GO:0001706	FALSE	0.0033054	2.48078	57	306	8	21110	NANOG,SOX17,POU5F1,SMAD2,GATA6,EOMES,SOX2,DUSP4
GO:BP	cell cycle process	GO:0022402	FALSE	0.00332601	2.47808	1281	306	41	21110	EHMT2,WIZ,CTCF,E2F6,E2F1,SMARCB1,TAF1,MYC,SMC3,ATF2,FOXM1,SIN3A,STAG1,TP63,TP53,GATA6,SMARCA4,PBX1,TFAP4,SOX2,KLF4,HINFP,NIPBL,HOXA13,CSNK2A1,BRD4,EXOC5,ZW10,CSPP1,EML4,CHAMP1,CENPH,SETDB2,CLOCK,SMARCC2,MAP4,SRPK1,IFFO1,ANLN,RPS6,UPF1
GO:BP	regulation of epithelial to mesenchymal transition	GO:0010717	FALSE	0.00334786	2.47523	98	306	10	21110	SMAD4,TCF7L2,FOXA1,HDAC2,GATA3,SMAD2,SMAD3,NKX2-1,ZNF750,SMAD7
GO:BP	cell death	GO:0008219	FALSE	0.00363437	2.43957	2129	306	58	21110	SMAD4,THAP11,CHD8,TCF7L2,E2F1,JUN,MAX,SPI1,FOXA1,EP300,HDAC2,FOSL1,GATA3,MYC,CEBPB,ATF2,FOS,ELK1,SIN3A,MAZ,HDAC6,SMAD3,MITF,TP63,ETS1,RELA,NFKB1,TP53,PPARG,GATA6,SMAD5,TFAP4,KLF4,ZC3H8,SPDEF,HOXA13,TEAD2,PPARA,CSNK2A1,HIF1A,GATA4,CTSH,SPEF1,IL12A,CASP1,EXOC5,NMT1,RAI14,BCL10,SGMS1,CAV1,CADM1,TRADD,CD248,CCAR1,RFK,PDE12,RPS6
GO:BP	peptidyl-lysine methylation	GO:0018022	FALSE	0.00377366	2.42324	123	306	11	21110	SMAD4,EHMT2,SMARCB1,PAX5,GATA3,RBBP5,SETDB1,NSD2,WDR5,EZH1,SETDB2
GO:BP	negative regulation of DNA-binding transcription factor activity	GO:0043433	FALSE	0.0038698	2.41231	176	306	13	21110	HAND1,TCF7L2,E2F1,SPI1,TAF1,HDAC2,EOMES,PBX1,KLF4,CEBPG,TBXT,SMAD7,FZD6
GO:BP	kidney epithelium development	GO:0072073	FALSE	0.00391072	2.40774	149	306	12	21110	SMAD1,SMAD4,GATA3,MYC,SMAD2,SMAD3,SMAD5,PBX1,IRX3,TCF21,SMAD7,DCHS1
GO:BP	regulation of leukocyte mediated immunity	GO:0002703	TRUE	0.00395777	2.40255	235	306	15	21110	SPI1,GATA3,NSD2,IL12A,DDX21,AP1G1,SMAD7,FAM49B,C12ORF4,VAMP8,CXCL6,C3,CADM1,IL13RA2,CD1B
GO:BP	eye development	GO:0001654	FALSE	0.00430105	2.36643	404	306	20	21110	CHD7,YY1,JUN,MAX,HDAC2,GATA3,STAT3,KDM5B,PBX3,SMAD3,MITF,SMARCA4,PBX1,SOX2,KLF4,RING1,NIPBL,HIF1A,TSKU,MYH15
GO:BP	negative regulation of multicellular organismal process	GO:0051241	FALSE	0.00445089	2.35155	1110	306	37	21110	SMAD4,SOX17,YY1,SPI1,FOXA1,HDAC2,GATA3,MYC,CEBPB,ATF2,SIN3A,HDAC6,NR2F2,SMAD3,TP63,NFKB1,TP53,PPARG,GATA6,KLF4,NKX2-1,AGO1,ZC3H8,PPARA,ZNF750,HIF1A,JARID2,IL12A,SMAD7,TSKU,NMI,LTBP3,N4BP1,SVBP,RGS4,IL13RA2,SEMA6D
GO:BP	regulation of programmed cell death	GO:0043067	FALSE	0.00472557	2.32555	1491	306	45	21110	SMAD4,THAP11,CHD8,TCF7L2,E2F1,JUN,FOXA1,HDAC2,FOSL1,GATA3,MYC,CEBPB,ATF2,SIN3A,MAZ,HDAC6,SMAD3,MITF,TP63,ETS1,RELA,NFKB1,TP53,PPARG,GATA6,SMAD5,TFAP4,KLF4,ZC3H8,SPDEF,HOXA13,PPARA,CSNK2A1,HIF1A,GATA4,CTSH,IL12A,CASP1,BCL10,SGMS1,CAV1,TRADD,CD248,CCAR1,RPS6
GO:BP	positive regulation of protein metabolic process	GO:0051247	FALSE	0.00550185	2.25949	1451	306	44	21110	SMAD4,SOX17,SP1,TCF7L2,SMARCB1,TAF1,HDAC2,GATA3,STAT3,MYC,ATF2,HDAC6,SIRT6,SMAD3,RELA,TP53,PPARG,TFAP4,KLF4,SUMO2,NIPBL,WDR5,CSNK2A1,ARNT,GUF1,CTSH,XRCC5,IL12A,DDX21,SYAP1,CASP1,BCL10,SMAD7,SAE1,NMI,CAV1,CTF1,C3,TSPYL5,RAB7A,HABP4,LARP4B,CNBP,EIF4A3
GO:BP	DNA-templated transcription initiation	GO:0006352	FALSE	0.00553238	2.25709	154	306	12	21110	UBTF,JUN,SMARCB1,TAF1,FOSL1,TBP,GTF2F1,MAZ,MITF,NFKB1,TP53,SMARCA4
GO:BP	protein deacylation	GO:0035601	FALSE	0.00558893	2.25267	128	306	11	21110	EP300,HDAC2,SIN3A,HDAC6,CHD4,SIRT6,TP53,EOMES,MBD3,NIPBL,WDR5
GO:BP	signaling	GO:0023052	FALSE	0.00592033	2.22765	6493	306	132	21110	OTX2,SMAD1,SMAD4,SOX17,THAP11,CHD8,CHD7,POU5F1,TCF7L2,TFAP2C,E2F1,NR2C2,JUN,SMARCB1,SPI1,IRF4,TAF1,FOXA1,EP300,HDAC2,ELF1,GATA3,STAT3,MYC,CEBPB,KDM5B,ATF2,NFATC1,TEAD4,FOXM1,FOS,SIN3A,MAZ,ATF1,HDAC6,SIRT6,NR2F2,SMAD2,SMAD3,MITF,ERG,TP63,RELA,NFKB1,TP53,PPARG,GATA6,HNF4A,SMARCA4,SMAD5,TFAP4,EGR2,GPS2,SOX2,KLF4,NKX2-1,PGR,ESR2,NCOA3,HINFP,KLF5,NR2F1,HOXA13,NKX2-2,TBXT,TEAD2,EPAS1,PPARA,CSNK2A1,HIF1…
GO:BP	regulation of transmembrane receptor protein serine/threonine kinase signaling pathway	GO:0090092	FALSE	0.00602106	2.22033	275	306	16	21110	SMAD4,POU5F1,EP300,HDAC2,SIN3A,SMAD2,SMAD3,TP53,PPARG,GATA6,NKX2-1,HOXA13,PPARA,GATA4,SMAD7,CAV1
GO:BP	erythrocyte differentiation	GO:0030218	FALSE	0.00603215	2.21953	129	306	11	21110	SPI1,GATA3,STAT3,ETS1,SMAD5,KLF1,CEBPG,EPAS1,HIF1A,ARNT,RPS6
GO:BP	regulation of apoptotic process	GO:0042981	FALSE	0.00634405	2.19763	1459	306	44	21110	SMAD4,THAP11,CHD8,TCF7L2,E2F1,JUN,FOXA1,HDAC2,FOSL1,GATA3,MYC,CEBPB,ATF2,SIN3A,MAZ,SMAD3,MITF,TP63,ETS1,RELA,NFKB1,TP53,PPARG,GATA6,SMAD5,TFAP4,KLF4,ZC3H8,SPDEF,HOXA13,PPARA,CSNK2A1,HIF1A,GATA4,CTSH,IL12A,CASP1,BCL10,SGMS1,CAV1,TRADD,CD248,CCAR1,RPS6
GO:BP	ossification	GO:0001503	FALSE	0.00646012	2.18976	415	306	20	21110	SMAD1,SMAD4,JUNB,CEBPB,SMAD3,TP63,PPARG,SMAD5,PBX1,EGR2,SOX2,ASF1A,HIRA,NIPBL,HIF1A,DDX21,SMAD7,LTBP3,DCHS1,GTPBP4
GO:BP	transcription initiation-coupled chromatin remodeling	GO:0045815	FALSE	0.00660089	2.1804	29	306	6	21110	SPI1,EP300,RBBP5,ATF2,TP53,WDR5
GO:BP	protein methylation	GO:0006479	FALSE	0.00673949	2.17137	185	306	13	21110	SMAD4,EHMT2,SMARCB1,PAX5,GATA3,RBBP5,SUZ12,SETDB1,NSD2,WDR5,EZH1,SETDB2,PCMT1
GO:BP	protein alkylation	GO:0008213	FALSE	0.00673949	2.17137	185	306	13	21110	SMAD4,EHMT2,SMARCB1,PAX5,GATA3,RBBP5,SUZ12,SETDB1,NSD2,WDR5,EZH1,SETDB2,PCMT1
GO:BP	cell fate determination	GO:0001709	FALSE	0.00740309	2.13059	45	306	7	21110	SOX17,POU5F1,GATA3,GATA6,KLF4,NKX2-2,MYOD1
GO:BP	myeloid cell differentiation	GO:0030099	FALSE	0.00746241	2.12712	419	306	20	21110	JUN,JUNB,SPI1,IRF4,EP300,GATA3,STAT3,MYC,CEBPB,FOS,MITF,ETS1,PPARG,SMAD5,KLF1,CEBPG,EPAS1,HIF1A,ARNT,RPS6
GO:BP	cardiac septum development	GO:0003279	FALSE	0.00748882	2.12559	107	306	10	21110	SMAD4,HAND1,CHD7,GATA3,NSD2,TP53,GATA6,HOXA13,GATA4,SMAD7
GO:BP	macromolecule deacylation	GO:0098732	FALSE	0.00755193	2.12194	132	306	11	21110	EP300,HDAC2,SIN3A,HDAC6,CHD4,SIRT6,TP53,EOMES,MBD3,NIPBL,WDR5
GO:BP	response to nitrogen compound	GO:1901698	FALSE	0.00758963	2.11978	1136	306	37	21110	SP1,EHMT2,CIITA,JUN,MAX,TCF12,TAF1,HDAC2,FOSL1,STAT3,CEBPB,ATF2,FOS,SIN3A,ATF1,HDAC6,RELA,NFKB1,TP53,PPARG,GATA6,HNF4A,EGR2,KLF1,PPARA,DDX21,SYAP1,GPT,LDOC1,EIF2B3,CAV1,PPP2R2A,MMP19,RGS4,PDE12,RANGAP1,SRSF9
GO:BP	central nervous system development	GO:0007417	FALSE	0.00793027	2.10071	1092	306	36	21110	OTX2,SMAD1,CHD8,CHD7,E2F1,PAX5,TAF1,HDAC2,STAT3,ATF2,SIN3A,SUZ12,NR2F2,PBX3,TP53,PPARG,EOMES,PBX1,EGR2,SOX2,NKX2-1,MBD3,NIPBL,NKX2-2,EZH1,HIF1A,JARID2,XRCC5,ATP5PB,TSKU,EIF2B3,FZD6,C3,CADM1,RGS4,SEMA6D
GO:BP	regulation of immune response	GO:0050776	FALSE	0.00803366	2.09509	912	306	32	21110	JUNB,SPI1,IRF4,EP300,ELF1,GATA3,SIN3A,NSD2,SMAD3,RELA,NFKB1,PPARG,GATA6,GPS2,CTSH,XRCC5,IL12A,CASP1,BCL10,AP1G1,SMAD7,FAM49B,C12ORF4,NMI,VAMP8,EIF2B3,CAV1,C3,CADM1,N4BP1,IL13RA2,CD1B
GO:BP	morphogenesis of a branching epithelium	GO:0061138	FALSE	0.00804812	2.09431	188	306	13	21110	SMAD4,FOXA1,MYC,KDM5B,SIRT6,TP63,PBX1,NKX2-1,PGR,HOXA13,TCF21,CTSH,DCHS1
GO:BP	BMP signaling pathway	GO:0030509	FALSE	0.00824	2.08407	160	306	12	21110	SMAD1,SMAD4,POU5F1,ATF2,SMAD2,PPARG,GATA6,SMAD5,HOXA13,GATA4,SMAD7,CAV1
GO:BP	negative regulation of growth	GO:0045926	FALSE	0.00847615	2.0718	250	306	15	21110	SMAD4,SOX17,YY1,HDAC6,SMAD3,TP53,PPARG,HNF4A,SMARCA4,ESR2,PPARA,HIF1A,JARID2,RGS4,SEMA6D
GO:BP	blastocyst formation	GO:0001825	FALSE	0.00862428	2.06428	46	306	7	21110	SOX17,HAND1,JUNB,TEAD4,CDX2,EOMES,TM4SF1
GO:BP	epithelial to mesenchymal transition	GO:0001837	FALSE	0.00878986	2.05602	161	306	12	21110	SMAD4,TCF7L2,FOXA1,HDAC2,GATA3,SMAD2,SMAD3,EOMES,NKX2-1,ZNF750,HIF1A,SMAD7
GO:BP	response to oxidative stress	GO:0006979	FALSE	0.00923184	2.03471	425	306	20	21110	SP1,JUN,HDAC2,FOSL1,ATF2,FOS,SIN3A,HDAC6,RELA,TP53,EPAS1,HIF1A,ARNT,PSIP1,GATA4,ERCC8,NDUFA12,GPX7,RCAN1,PRDX1
GO:BP	cellular response to radiation	GO:0071478	FALSE	0.00957696	2.01877	191	306	13	21110	YY1,TAF1,EP300,GATA3,MYC,ELK1,TP53,NIPBL,XRCC5,NMT1,CLOCK,TSPYL5,N4BP1
GO:BP	regulation of chromosome organization	GO:0033044	FALSE	0.00980095	2.00873	253	306	15	21110	CTCF,YY1,SMARCB1,MYC,SIN3A,SIRT6,SETDB1,SMARCA4,XRCC5,ZW10,SETDB2,SMARCC2,DKC1,UPF1,HNRNPA1
GO:BP	positive regulation of defense response	GO:0031349	FALSE	0.00990116	2.00431	427	306	20	21110	SPI1,IRF4,EP300,CEBPB,SIN3A,ETS1,RELA,GPS2,XRCC5,IL12A,CASP1,BCL10,AP1G1,NMI,VAMP8,CAV1,C3,CLOCK,CADM1,TRADD
GO:BP	response to hypoxia	GO:0001666	FALSE	0.0099482	2.00226	286	306	16	21110	SMAD4,E2F1,EP300,MYC,ATF2,FOS,SMAD3,TP53,PPARG,GATA6,EPAS1,PPARA,HIF1A,ARNT,PLOD1,CAV1
GO:BP	regulation of signaling receptor activity	GO:0010469	FALSE	0.00998729	2.00055	163	306	12	21110	THAP11,TAF1,HDAC2,HDAC6,PPARG,ESR2,NCOA3,PPARA,HIF1A,CNIH2,LDOC1,ZGPAT
GO:BP	positive regulation of stem cell population maintenance	GO:1902459	FALSE	0.0100087	1.99962	47	306	7	21110	SMARCB1,HDAC2,TEAD4,SIN3A,TP63,SMARCA4,NCOA3
GO:BP	negative regulation of cell growth	GO:0030308	FALSE	0.0101408	1.99393	192	306	13	21110	SMAD4,SOX17,YY1,HDAC6,SMAD3,TP53,PPARG,HNF4A,SMARCA4,ESR2,PPARA,RGS4,SEMA6D
GO:BP	embryonic foregut morphogenesis	GO:0048617	FALSE	0.0107315	1.96934	9	306	4	21110	SOX17,SMAD2,SMAD3,GATA4
GO:BP	lung saccule development	GO:0060430	FALSE	0.0107315	1.96934	9	306	4	21110	FOXA1,GATA6,NKX2-1,LTBP3
GO:BP	organonitrogen compound metabolic process	GO:1901564	FALSE	0.0113928	1.94337	6441	306	130	21110	SMAD1,SMAD4,SOX17,SP1,EHMT2,TCF7L2,JUN,SMARCB1,IRF4,PAX5,TAF1,EP300,HDAC2,GATA3,STAT3,TBP,MYC,KDM5B,RBBP5,ATF2,SIN3A,HDAC6,CHD4,SUZ12,SIRT6,SETDB1,NSD2,NR2F2,SMAD2,SMAD3,ERG,TP63,RELA,NFKB1,TP53,PPARG,HNF4A,EOMES,SMAD5,TFAP4,EGR2,GPS2,SOX2,KLF4,CDK8,AGO1,NCOA3,MBD3,RING1,SUMO2,NIPBL,MYOD1,EPAS1,PPARA,WDR5,CSNK2A1,EZH1,HIF1A,ARNT,GUF1,CTSH,JARID2,XRCC5,IL12A,DDX21,SYAP1,PLOD1,DUSP4,CASP1,RPL8,NMT1…
GO:BP	steroid hormone mediated signaling pathway	GO:0043401	FALSE	0.0116238	1.93465	138	306	11	21110	FOXA1,EP300,HDAC6,TP63,HNF4A,SMARCA4,PGR,ESR2,PPARA,TCF21,CLOCK
GO:BP	brain development	GO:0007420	FALSE	0.0120487	1.91906	798	306	29	21110	OTX2,SMAD1,CHD8,CHD7,E2F1,PAX5,TAF1,ATF2,SIN3A,NR2F2,PBX3,TP53,EOMES,PBX1,EGR2,SOX2,NKX2-1,MBD3,NIPBL,NKX2-2,EZH1,HIF1A,XRCC5,ATP5PB,TSKU,FZD6,CADM1,RGS4,SEMA6D
GO:BP	positive regulation of cell development	GO:0010720	FALSE	0.0121812	1.91431	433	306	20	21110	E2F1,SMARCB1,SPI1,HDAC2,GATA3,FOS,HDAC6,PPARG,SMARCA4,EGR2,NKX2-2,MYOD1,HIF1A,SRRT,XRCC5,PARP6,SMAD7,IL36B,SMARCC2,BNC1
GO:BP	trophectodermal cell differentiation	GO:0001829	FALSE	0.0127006	1.89618	19	306	5	21110	HAND1,JUNB,TEAD4,CDX2,EOMES
GO:BP	apoptotic process	GO:0006915	FALSE	0.013121	1.88203	1905	306	52	21110	SMAD4,THAP11,CHD8,TCF7L2,E2F1,JUN,MAX,SPI1,FOXA1,EP300,HDAC2,FOSL1,GATA3,MYC,CEBPB,ATF2,SIN3A,MAZ,SMAD3,MITF,TP63,ETS1,RELA,NFKB1,TP53,PPARG,GATA6,SMAD5,TFAP4,KLF4,ZC3H8,SPDEF,HOXA13,PPARA,CSNK2A1,HIF1A,GATA4,CTSH,IL12A,CASP1,EXOC5,NMT1,RAI14,BCL10,SGMS1,CAV1,CADM1,TRADD,CD248,CCAR1,RFK,RPS6
GO:BP	embryonic placenta development	GO:0001892	FALSE	0.0132196	1.87878	90	306	9	21110	HAND1,JUNB,CEBPB,NR2F2,CDX2,EOMES,EPAS1,HIF1A,ARNT
GO:BP	programmed cell death	GO:0012501	FALSE	0.0139737	1.85469	1961	306	53	21110	SMAD4,THAP11,CHD8,TCF7L2,E2F1,JUN,MAX,SPI1,FOXA1,EP300,HDAC2,FOSL1,GATA3,MYC,CEBPB,ATF2,SIN3A,MAZ,HDAC6,SMAD3,MITF,TP63,ETS1,RELA,NFKB1,TP53,PPARG,GATA6,SMAD5,TFAP4,KLF4,ZC3H8,SPDEF,HOXA13,PPARA,CSNK2A1,HIF1A,GATA4,CTSH,IL12A,CASP1,EXOC5,NMT1,RAI14,BCL10,SGMS1,CAV1,CADM1,TRADD,CD248,CCAR1,RFK,RPS6
GO:BP	head development	GO:0060322	FALSE	0.0139824	1.85442	848	306	30	21110	OTX2,SMAD1,CHD8,CHD7,E2F1,PAX5,TAF1,EP300,ATF2,SIN3A,NR2F2,PBX3,TP53,EOMES,PBX1,EGR2,SOX2,NKX2-1,MBD3,NIPBL,NKX2-2,EZH1,HIF1A,XRCC5,ATP5PB,TSKU,FZD6,CADM1,RGS4,SEMA6D
GO:BP	signal transduction	GO:0007165	FALSE	0.015441	1.81132	6034	306	123	21110	OTX2,SMAD1,SMAD4,SOX17,THAP11,CHD8,POU5F1,TCF7L2,E2F1,NR2C2,JUN,SMARCB1,SPI1,IRF4,TAF1,FOXA1,EP300,HDAC2,ELF1,GATA3,STAT3,MYC,CEBPB,ATF2,NFATC1,TEAD4,FOXM1,FOS,SIN3A,MAZ,ATF1,HDAC6,NR2F2,SMAD2,SMAD3,MITF,ERG,TP63,RELA,NFKB1,TP53,PPARG,GATA6,HNF4A,SMARCA4,SMAD5,TFAP4,GPS2,SOX2,KLF4,NKX2-1,PGR,ESR2,NCOA3,HINFP,NR2F1,HOXA13,NKX2-2,TBXT,TEAD2,EPAS1,PPARA,CSNK2A1,HIF1A,ARNT,ELK3,BRD4,TCF21,GATA4,C12OR…
GO:BP	cardiac septum morphogenesis	GO:0060411	FALSE	0.0160425	1.79473	70	306	8	21110	SMAD4,HAND1,CHD7,NSD2,TP53,GATA6,GATA4,SMAD7
GO:BP	apoptotic signaling pathway	GO:0097190	FALSE	0.0161998	1.79049	599	306	24	21110	TCF7L2,E2F1,SPI1,EP300,MYC,CEBPB,ATF2,MAZ,SMAD3,TP63,RELA,TP53,CSNK2A1,HIF1A,GATA4,CTSH,IL12A,CASP1,NMT1,RAI14,BCL10,SGMS1,CAV1,TRADD
GO:BP	endocrine system development	GO:0035270	FALSE	0.0163663	1.78605	143	306	11	21110	SMAD4,GATA3,SMAD2,SMAD3,GATA6,HNF4A,PBX1,SOX2,NKX2-1,NKX2-2,CLOCK
GO:BP	gonad development	GO:0008406	FALSE	0.0166464	1.77868	232	306	14	21110	SMAD4,TFAP2C,GATA3,CEBPB,NR2F2,GATA6,NKX2-1,PGR,NRIP1,HOXA10,TCF21,GATA4,MMP19,NASP
GO:BP	cell surface receptor signaling pathway	GO:0007166	FALSE	0.0167804	1.7752	2890	306	70	21110	OTX2,SMAD1,SMAD4,SOX17,CHD8,POU5F1,TCF7L2,JUN,SPI1,FOXA1,EP300,HDAC2,ELF1,GATA3,STAT3,ATF2,NFATC1,FOS,SIN3A,SMAD2,SMAD3,MITF,TP63,RELA,NFKB1,TP53,PPARG,GATA6,HNF4A,SMARCA4,SMAD5,GPS2,SOX2,KLF4,NKX2-1,HOXA13,NKX2-2,TBXT,PPARA,CSNK2A1,HIF1A,ARNT,GATA4,SPEF1,IL12A,CPNE3,CASP1,BCL10,SMAD7,TSKU,NMI,CXCL6,EIF2B3,LTBP3,CAV1,CTF1,FZD6,ZGPAT,C3,IL36B,IGFBP6,CADM1,TRADD,EPHB4,RGS4,CPZ,IL13RA2,RAB7A,SEMA6D,…
GO:BP	cell cycle phase transition	GO:0044770	FALSE	0.0169008	1.77209	560	306	23	21110	E2F6,E2F1,SMARCB1,TAF1,MYC,ATF2,FOXM1,SIN3A,TP63,TP53,SMARCA4,PBX1,TFAP4,SOX2,KLF4,HINFP,BRD4,ZW10,CLOCK,SMARCC2,ANLN,RPS6,UPF1
GO:BP	myeloid cell homeostasis	GO:0002262	FALSE	0.0173357	1.76106	172	306	12	21110	SPI1,GATA3,STAT3,ETS1,SMAD5,KLF1,CEBPG,EPAS1,HIF1A,ARNT,RPS6,PRDX1
GO:BP	response to decreased oxygen levels	GO:0036293	FALSE	0.0174403	1.75845	299	306	16	21110	SMAD4,E2F1,EP300,MYC,ATF2,FOS,SMAD3,TP53,PPARG,GATA6,EPAS1,PPARA,HIF1A,ARNT,PLOD1,CAV1
GO:BP	columnar/cuboidal epithelial cell development	GO:0002066	FALSE	0.017534	1.75612	51	306	7	21110	HNF4A,PGR,SPDEF,KLF5,NKX2-2,HIF1A,CLOCK
GO:BP	foregut morphogenesis	GO:0007440	FALSE	0.0176815	1.75248	10	306	4	21110	SOX17,SMAD2,SMAD3,GATA4
GO:BP	regulation of stem cell population maintenance	GO:2000036	FALSE	0.0178545	1.74825	71	306	8	21110	SMARCB1,HDAC2,MYC,TEAD4,SIN3A,TP63,SMARCA4,NCOA3
GO:BP	protein localization to chromosome	GO:0034502	TRUE	0.0180555	1.74339	118	306	10	21110	CTCF,SPI1,SIRT6,NIPBL,JARID2,XRCC5,ZW10,CHAMP1,IFFO1,DKC1
GO:BP	response to biotic stimulus	GO:0009607	FALSE	0.0182806	1.73801	1621	306	46	21110	CHD7,CIITA,SPI1,IRF4,EP300,HDAC2,FOSL1,GATA3,WRNIP1,CEBPB,GTF2F1,ATF2,FOS,SIN3A,SMAD3,RELA,NFKB1,TP53,PPARG,GATA6,GPS2,KLF4,CEBPG,HIF1A,XRCC5,IL12A,DDX21,CASP1,C15ORF48,BCL10,AP1G1,FAM49B,LDOC1,NMI,VAMP8,CXCL6,CAV1,C3,IL36B,CADM1,N4BP1,SRPK1,PDE12,RAB7A,PRDX1,UPF1
GO:BP	morphogenesis of a branching structure	GO:0001763	FALSE	0.0185772	1.73102	203	306	13	21110	SMAD4,FOXA1,MYC,KDM5B,SIRT6,TP63,PBX1,NKX2-1,PGR,HOXA13,TCF21,CTSH,DCHS1
GO:BP	T cell differentiation	GO:0030217	FALSE	0.019761	1.70419	302	306	16	21110	CHD7,SMARCB1,JUNB,SPI1,IRF4,GATA3,STAT3,ATF2,TP53,EOMES,SMARCA4,ZC3H8,SMAD7,IL36B,SMARCC2,RPS6
GO:BP	regulation of immune effector process	GO:0002697	FALSE	0.0198645	1.70192	373	306	18	21110	JUNB,SPI1,IRF4,GATA3,NSD2,IL12A,DDX21,BCL10,AP1G1,SMAD7,FAM49B,C12ORF4,VAMP8,CXCL6,C3,CADM1,IL13RA2,CD1B
GO:BP	embryonic organ morphogenesis	GO:0048562	FALSE	0.0205937	1.68627	303	306	16	21110	SOX17,HAND1,CHD7,PAX5,GATA3,SMAD2,SMAD3,NIPBL,TBXT,TEAD2,HIF1A,TCF21,GATA4,FZD6,SETDB2,EIF4A3
GO:BP	development of primary sexual characteristics	GO:0045137	FALSE	0.0212144	1.67337	237	306	14	21110	SMAD4,TFAP2C,GATA3,CEBPB,NR2F2,GATA6,NKX2-1,PGR,NRIP1,HOXA10,TCF21,GATA4,MMP19,NASP
GO:BP	homeostasis of number of cells	GO:0048872	FALSE	0.0214575	1.66842	304	306	16	21110	SPI1,GATA3,STAT3,ETS1,SMAD5,KLF1,ZC3H8,CEBPG,EPAS1,HIF1A,ARNT,FH,BCL10,CXCL6,RPS6,PRDX1
GO:BP	response to other organism	GO:0051707	FALSE	0.0215101	1.66736	1581	306	45	21110	CHD7,CIITA,SPI1,IRF4,EP300,HDAC2,FOSL1,GATA3,WRNIP1,CEBPB,GTF2F1,ATF2,FOS,SIN3A,SMAD3,RELA,NFKB1,TP53,PPARG,GATA6,GPS2,CEBPG,HIF1A,XRCC5,IL12A,DDX21,CASP1,C15ORF48,BCL10,AP1G1,FAM49B,LDOC1,NMI,VAMP8,CXCL6,CAV1,C3,IL36B,CADM1,N4BP1,SRPK1,PDE12,RAB7A,PRDX1,UPF1
GO:BP	immune effector process	GO:0002252	FALSE	0.0215193	1.66717	693	306	26	21110	JUNB,SPI1,IRF4,GATA3,STAT3,NSD2,TP53,EOMES,CEBPG,CTSH,IL12A,DDX21,BCL10,AP1G1,SMAD7,FAM49B,C12ORF4,NMI,VAMP8,CXCL6,C3,CADM1,IL13RA2,RPS6,PRDX1,CD1B
GO:BP	positive regulation of DNA metabolic process	GO:0051054	FALSE	0.0223535	1.65065	305	306	16	21110	WIZ,YY1,SMARCB1,MYC,FOXM1,ATF1,SIRT6,NSD2,SMARCA4,KLF4,CEBPG,XRCC5,ERCC8,SMARCC2,DKC1,HNRNPA1
GO:BP	negative regulation of protein modification by small protein conjugation or removal	GO:1903321	FALSE	0.0224957	1.6479	96	306	9	21110	TAF1,RELA,GPS2,SMAD7,CAV1,N4BP1,SVBP,TRIP12,GTPBP4
GO:BP	response to external biotic stimulus	GO:0043207	FALSE	0.0225628	1.64661	1584	306	45	21110	CHD7,CIITA,SPI1,IRF4,EP300,HDAC2,FOSL1,GATA3,WRNIP1,CEBPB,GTF2F1,ATF2,FOS,SIN3A,SMAD3,RELA,NFKB1,TP53,PPARG,GATA6,GPS2,CEBPG,HIF1A,XRCC5,IL12A,DDX21,CASP1,C15ORF48,BCL10,AP1G1,FAM49B,LDOC1,NMI,VAMP8,CXCL6,CAV1,C3,IL36B,CADM1,N4BP1,SRPK1,PDE12,RAB7A,PRDX1,UPF1
GO:BP	viral transcription	GO:0019083	FALSE	0.0227738	1.64256	53	306	7	21110	SP1,JUN,SMARCB1,EP300,SMARCA4,TFAP4,BRD4
GO:BP	response to steroid hormone	GO:0048545	FALSE	0.0240033	1.61973	342	306	17	21110	FOXA1,EP300,FOSL1,FOS,HDAC6,TP63,HNF4A,SMARCA4,TFAP4,PGR,ESR2,NKX2-2,MYOD1,PPARA,TCF21,CAV1,CLOCK
GO:BP	protein acetylation	GO:0006473	FALSE	0.0241292	1.61746	208	306	13	21110	SMAD4,SMARCB1,IRF4,EP300,HDAC2,GATA3,ATF2,HDAC6,EOMES,MBD3,WDR5,DDX21,CLOCK
GO:BP	cardiac conduction system development	GO:0003161	FALSE	0.0248532	1.60462	36	306	6	21110	SMAD1,SMAD4,GATA6,SMAD5,IRX3,GATA4
GO:BP	regulation of cardiac muscle hypertrophy	GO:0010611	FALSE	0.0258438	1.58764	54	306	7	21110	SMAD4,YY1,SMAD3,PPARG,PPARA,JARID2,RGS4
GO:BP	mRNA transcription	GO:0009299	FALSE	0.0258438	1.58764	54	306	7	21110	TAF1,STAT3,TBP,ATF2,TP53,PPARG,EPAS1
GO:BP	response to organonitrogen compound	GO:0010243	FALSE	0.0267327	1.57296	1060	306	34	21110	SP1,EHMT2,JUN,MAX,TCF12,TAF1,HDAC2,FOSL1,STAT3,CEBPB,ATF2,FOS,SIN3A,ATF1,HDAC6,RELA,NFKB1,TP53,PPARG,GATA6,HNF4A,EGR2,KLF1,PPARA,SYAP1,GPT,LDOC1,EIF2B3,CAV1,PPP2R2A,MMP19,RGS4,RANGAP1,SRSF9
GO:BP	histone H3-K9 methylation	GO:0051567	FALSE	0.0277543	1.55667	22	306	5	21110	EHMT2,SMARCB1,PAX5,SETDB1,SETDB2
GO:BP	cardiac chamber morphogenesis	GO:0003206	FALSE	0.0280097	1.55269	124	306	10	21110	SMAD4,HAND1,CHD7,GATA3,NSD2,TP53,GATA6,HIF1A,GATA4,SMAD7
GO:BP	mesenchymal cell differentiation	GO:0048762	FALSE	0.0281346	1.55076	243	306	14	21110	SMAD4,TCF7L2,FOXA1,HDAC2,GATA3,SMAD2,SMAD3,EOMES,NKX2-1,ZNF750,HIF1A,TCF21,SMAD7,SEMA6D
GO:BP	tissue migration	GO:0090130	FALSE	0.0284652	1.54569	311	306	16	21110	SMAD4,SP1,JUN,GATA3,HDAC6,NR2F2,ETS1,PPARG,KLF4,TBXT,HIF1A,CTSH,SVBP,EPHB4,ANLN,CORO1B
GO:BP	regulation of carbohydrate catabolic process	GO:0043470	TRUE	0.0292485	1.5339	55	306	7	21110	EP300,STAT3,SIRT6,TP53,PPARA,HIF1A,ARNT
GO:BP	glandular epithelial cell development	GO:0002068	FALSE	0.0293045	1.53307	37	306	6	21110	HNF4A,PGR,SPDEF,NKX2-2,HIF1A,CLOCK
GO:BP	regulation of cell migration	GO:0030334	TRUE	0.0296584	1.52785	927	306	31	21110	SP1,JUN,SPI1,HDAC2,GATA3,STAT3,SIN3A,MAZ,HDAC6,NR2F2,SMAD3,MITF,ETS1,PPARG,KLF4,NKX2-1,NIPBL,HIF1A,CTSH,IL12A,CPNE3,SMAD7,FAM49B,CAV1,TRADD,SVBP,CCAR1,RIN3,GTPBP4,CORO1B,SEMA6D
GO:BP	cellular response to steroid hormone stimulus	GO:0071383	FALSE	0.0310921	1.50735	213	306	13	21110	FOXA1,EP300,HDAC6,TP63,HNF4A,SMARCA4,TFAP4,PGR,ESR2,MYOD1,PPARA,TCF21,CLOCK
GO:BP	cell migration	GO:0016477	FALSE	0.0316478	1.49966	1505	306	43	21110	SMAD4,SOX17,SP1,JUN,SPI1,HDAC2,GATA3,STAT3,SIN3A,MAZ,HDAC6,NR2F2,SMAD3,MITF,ETS1,PPARG,EOMES,KLF4,NKX2-1,NIPBL,TBXT,HIF1A,CTSH,SPEF1,IL12A,CPNE3,SMAD7,KIAA0319L,FAM49B,CXCL6,CAV1,IGFBP6,TRADD,SVBP,CD248,DCHS1,EPHB4,CCAR1,ANLN,RIN3,GTPBP4,CORO1B,SEMA6D
GO:BP	circadian rhythm	GO:0007623	FALSE	0.0326792	1.48573	214	306	13	21110	EP300,HDAC2,SIN3A,SIRT6,TP53,PPARG,HNF4A,NKX2-1,NRIP1,NFIL3,PPARA,CLOCK,THRAP3
GO:BP	respiratory system development	GO:0060541	FALSE	0.0326792	1.48573	214	306	13	21110	CHD7,FOXA1,EP300,ELK1,SMAD2,GATA6,NKX2-1,PGR,SPDEF,EPAS1,TCF21,CTSH,LTBP3
GO:BP	peptidyl-amino acid modification	GO:0018193	FALSE	0.0346674	1.46008	1216	306	37	21110	SMAD4,EHMT2,SMARCB1,IRF4,PAX5,TAF1,EP300,HDAC2,GATA3,RBBP5,ATF2,HDAC6,SETDB1,NSD2,RELA,TP53,EOMES,EGR2,MBD3,SUMO2,WDR5,CSNK2A1,EZH1,ARNT,IL12A,DDX21,PLOD1,NMT1,SMAD7,SAE1,CAV1,CTF1,ZGPAT,SETDB2,EPHB4,NDUFAF5,RANGAP1
GO:BP	signal transduction involved in regulation of gene expression	GO:0023019	FALSE	0.0350446	1.45538	23	306	5	21110	SOX17,SMAD2,SMAD3,HNF4A,TBXT
GO:BP	regulation of stem cell differentiation	GO:2000736	FALSE	0.0360456	1.44315	78	306	8	21110	SOX17,HDAC2,STAT3,CHD4,SIRT6,MBD3,TEAD2,LTBP3
GO:BP	locomotion	GO:0040011	TRUE	0.0365437	1.43719	1365	306	40	21110	OTX2,SMAD4,SP1,JUN,SPI1,EP300,HDAC2,FOSL1,GATA3,STAT3,SIN3A,MAZ,HDAC6,NR2F2,SMAD3,MITF,ETS1,PPARG,EGR2,KLF4,NKX2-1,ETV1,NIPBL,HIF1A,CTSH,IL12A,CPNE3,SMAD7,FAM49B,CXCL6,CAV1,RCAN1,TRADD,SVBP,EPHB4,CCAR1,RIN3,GTPBP4,CORO1B,SEMA6D
GO:BP	T cell activation	GO:0042110	FALSE	0.0368378	1.43371	547	306	22	21110	CHD7,SMARCB1,JUNB,SPI1,IRF4,GATA3,STAT3,CEBPB,ATF2,SMAD3,TP53,EOMES,SMARCA4,ZC3H8,IL12A,BCL10,SMAD7,FAM49B,CAV1,IL36B,SMARCC2,RPS6
GO:BP	leukocyte mediated cytotoxicity	GO:0001909	TRUE	0.0370069	1.43172	128	306	10	21110	SPI1,CEBPG,CTSH,IL12A,AP1G1,FAM49B,CXCL6,CADM1,PRDX1,CD1B
GO:BP	regulation of growth	GO:0040008	FALSE	0.0371471	1.43008	630	306	24	21110	SMAD4,SOX17,CHD7,YY1,STAT3,FOXM1,SIN3A,HDAC6,SMAD3,TP53,PPARG,GATA6,HNF4A,SMARCA4,ESR2,NIPBL,MYOD1,PPARA,CSNK2A1,HIF1A,JARID2,SMAD7,RGS4,SEMA6D
GO:BP	regulation of muscle hypertrophy	GO:0014743	FALSE	0.0371752	1.42975	57	306	7	21110	SMAD4,YY1,SMAD3,PPARG,PPARA,JARID2,RGS4
GO:BP	ameboidal-type cell migration	GO:0001667	FALSE	0.0375384	1.42552	429	306	19	21110	SMAD4,SOX17,SP1,JUN,GATA3,HDAC6,NR2F2,ETS1,PPARG,KLF4,TBXT,HIF1A,CTSH,SVBP,CD248,EPHB4,ANLN,CORO1B,SEMA6D
GO:BP	protein acylation	GO:0043543	FALSE	0.0386687	1.41264	250	306	14	21110	SMAD4,SMARCB1,IRF4,EP300,HDAC2,GATA3,ATF2,HDAC6,EOMES,MBD3,WDR5,DDX21,NMT1,CLOCK
GO:BP	branching morphogenesis of an epithelial tube	GO:0048754	FALSE	0.0396286	1.40199	157	306	11	21110	SMAD4,FOXA1,MYC,KDM5B,SIRT6,PBX1,NKX2-1,PGR,TCF21,CTSH,DCHS1
GO:BP	regulation of transforming growth factor beta production	GO:0071634	FALSE	0.0401371	1.39645	39	306	6	21110	SMAD4,ATF2,SMAD3,GATA6,HIF1A,TSKU
GO:BP	facultative heterochromatin formation	GO:0140718	FALSE	0.0401371	1.39645	39	306	6	21110	POU5F1,SUZ12,SETDB1,MBD3,JARID2,SETDB2
GO:BP	SMAD protein complex assembly	GO:0007183	FALSE	0.0407319	1.39007	12	306	4	21110	SMAD1,SMAD4,SMAD2,SMAD3
GO:BP	transcription initiation at RNA polymerase I promoter	GO:0006361	FALSE	0.0407319	1.39007	12	306	4	21110	UBTF,SMARCB1,TAF1,SMARCA4
GO:BP	multicellular organismal-level homeostasis	GO:0048871	FALSE	0.0419555	1.37721	764	306	27	21110	SPI1,IRF4,GATA3,STAT3,CEBPB,SIRT6,ETS1,SMAD5,KLF1,ZC3H8,CEBPG,IRX3,HOXA13,EPAS1,HIF1A,ARNT,FH,CTSH,BCL10,TSKU,CXCL6,CST4,LTBP3,CAV1,RAB7A,RPS6,PRDX1
GO:BP	uterus development	GO:0060065	FALSE	0.0437437	1.35908	24	306	5	21110	SMAD4,GATA3,KDM5B,HOXA10,NIPBL
GO:BP	mitotic cell cycle process	GO:1903047	FALSE	0.0439185	1.35735	766	306	27	21110	E2F6,E2F1,SMARCB1,MYC,SMC3,ATF2,FOXM1,SIN3A,STAG1,TP53,SMARCA4,PBX1,TFAP4,KLF4,HINFP,NIPBL,HOXA13,BRD4,EXOC5,ZW10,EML4,CHAMP1,CENPH,SMARCC2,MAP4,ANLN,RPS6
GO:BP	endothelial cell proliferation	GO:0001935	FALSE	0.0446047	1.35062	159	306	11	21110	SP1,JUN,THAP1,STAT3,SIRT6,NR2F2,PPARG,HIF1A,ARNT,IL12A,CAV1
GO:BP	lung development	GO:0030324	FALSE	0.0447684	1.34903	189	306	12	21110	FOXA1,EP300,ELK1,SMAD2,GATA6,NKX2-1,PGR,SPDEF,EPAS1,TCF21,CTSH,LTBP3
GO:BP	positive regulation of immune effector process	GO:0002699	FALSE	0.0461331	1.33599	254	306	14	21110	SPI1,GATA3,NSD2,IL12A,DDX21,BCL10,AP1G1,FAM49B,C12ORF4,VAMP8,C3,CADM1,IL13RA2,CD1B
GO:BP	muscle adaptation	GO:0043500	FALSE	0.0465361	1.33221	105	306	9	21110	SMAD4,YY1,SMAD3,PPARG,GATA6,MYOD1,PPARA,JARID2,RGS4
GO:BP	regulation of cell fate commitment	GO:0010453	FALSE	0.0466491	1.33116	40	306	6	21110	SOX17,POU5F1,HDAC2,CHD4,MBD3,SPDEF
GO:BP	regulation of cell-cell adhesion	GO:0022407	TRUE	0.048138	1.31751	476	306	20	21110	SMARCB1,SPI1,FOXA1,GATA3,CEBPB,ETS1,RELA,SMARCA4,SOX2,KLF4,ZC3H8,PPARA,IL12A,BCL10,SMAD7,FAM49B,CAV1,IL36B,SMARCC2,GTPBP4
GO:CC	chromatin	GO:0000785	TRUE	1.10439e-72	71.9569	1369	308	130	22122	NANOG,OTX2,SMAD1,SMAD4,SOX17,SP1,THAP11,HAND1,CHD8,CHD7,EHMT2,POU5F1,TCF7L2,YY1,E2F6,TFAP2C,E2F1,NR2C2,JUN,SMARCB1,MAX,JUNB,SPI1,IRF4,TCF12,PAX5,TAF1,FOXA1,EP300,HDAC2,ELF1,FOSL1,GATA3,THAP1,STAT3,TBP,MYC,CEBPB,EBF1,SMC3,CHD2,MAFF,MAFK,ATF2,NFATC1,NFIC,TEAD4,CBX3,FOXM1,FOS,ELK1,SIN3A,ATF1,CHD4,SUZ12,SIRT6,NSD2,PBX3,SMAD2,SMAD3,MITF,STAG1,ERG,TP63,ETS1,RELA,NFKB1,TP53,PPARG,CDX2,GATA6,HNF4A,EOMES,…
GO:CC	chromosome	GO:0005694	FALSE	1.06255e-64	63.9737	1939	308	141	22122	NANOG,OTX2,SMAD1,SMAD4,SOX17,SP1,THAP11,HAND1,CHD8,CHD7,EHMT2,POU5F1,CTCF,TCF7L2,YY1,E2F6,TFAP2C,E2F1,NR2C2,JUN,SMARCB1,MAX,JUNB,SPI1,IRF4,TCF12,PAX5,TAF1,FOXA1,EP300,HDAC2,ELF1,FOSL1,GATA3,THAP1,STAT3,WRNIP1,TBP,MYC,CEBPB,EBF1,SMC3,CHD2,MAFF,MAFK,ATF2,NFATC1,NFIC,TEAD4,CBX3,FOXM1,FOS,ELK1,SIN3A,ATF1,CHD4,SUZ12,SIRT6,SETDB1,NSD2,PBX3,SMAD2,SMAD3,MITF,STAG1,ERG,TP63,ETS1,RELA,NFKB1,TP53,PPARG,CDX2…
GO:CC	nucleoplasm	GO:0005654	FALSE	7.61942e-53	52.1181	4203	308	182	22122	NANOG,SMAD1,SMAD4,SOX17,SP1,THAP11,HAND1,CHD8,CHD7,EHMT2,WIZ,POU5F1,UBTF,CIITA,CTCF,TCF7L2,YY1,E2F6,TFAP2C,E2F1,NR2C2,JUN,SMARCB1,MAX,JUNB,SPI1,IRF4,TCF12,PAX5,TAF1,FOXA1,EP300,HDAC2,ELF1,FOSL1,GATA3,THAP1,STAT3,TBP,MYC,CEBPB,GTF2F1,SMC3,MAFF,MAFK,NRF1,KDM5B,RBBP5,ATF2,NFATC1,NFIC,TEAD4,CBX3,FOXM1,FOS,ELK1,SIN3A,ARID3A,ATF1,HDAC6,CHD4,SUZ12,SIRT6,SETDB1,NSD2,NR2F2,ZC3H11A,SMAD2,SMAD3,MITF,STAG1,T…
GO:CC	transcription regulator complex	GO:0005667	FALSE	2.21928e-41	40.6538	523	308	66	22122	SMAD1,SMAD4,SOX17,SP1,HAND1,POU5F1,TCF7L2,YY1,E2F6,E2F1,JUN,MAX,JUNB,SPI1,TCF12,TAF1,EP300,HDAC2,FOSL1,STAT3,TBP,MYC,CEBPB,GTF2F1,MAFF,MAFK,ATF2,NFATC1,TEAD4,CBX3,FOS,SIN3A,ATF1,CHD4,PBX3,SMAD2,SMAD3,RELA,TP53,PPARG,CDX2,GATA6,SMAD5,PBX1,TFAP4,GPS2,SOX2,KLF4,NKX2-1,MBD3,CEBPG,HOXA10,KLF5,NFIL3,TEAD2,MYOD1,EPAS1,CSNK2A1,HIF1A,ARNT,TCF21,GATA4,SMAD7,PTOV1,RFX5,CLOCK
GO:CC	nuclear lumen	GO:0031981	FALSE	6.19345e-38	37.2081	5499	308	186	22122	NANOG,SMAD1,SMAD4,SOX17,SP1,THAP11,HAND1,CHD8,CHD7,EHMT2,WIZ,POU5F1,UBTF,CIITA,CTCF,TCF7L2,YY1,E2F6,TFAP2C,E2F1,NR2C2,JUN,SMARCB1,MAX,JUNB,SPI1,IRF4,TCF12,PAX5,TAF1,FOXA1,EP300,HDAC2,ELF1,FOSL1,GATA3,THAP1,STAT3,TBP,MYC,CEBPB,GTF2F1,SMC3,MAFF,MAFK,NRF1,KDM5B,RBBP5,ATF2,NFATC1,NFIC,TEAD4,CBX3,FOXM1,FOS,ELK1,SIN3A,ARID3A,ATF1,HDAC6,CHD4,SUZ12,SIRT6,SETDB1,NSD2,NR2F2,ZC3H11A,SMAD2,SMAD3,MITF,STAG1,T…
GO:CC	membrane-enclosed lumen	GO:0031974	FALSE	5.11458e-36	35.2912	6635	308	202	22122	NANOG,SMAD1,SMAD4,SOX17,SP1,THAP11,HAND1,CHD8,CHD7,EHMT2,WIZ,POU5F1,UBTF,CIITA,CTCF,TCF7L2,YY1,E2F6,TFAP2C,E2F1,NR2C2,JUN,SMARCB1,MAX,JUNB,SPI1,IRF4,TCF12,PAX5,TAF1,FOXA1,EP300,HDAC2,ELF1,FOSL1,GATA3,THAP1,STAT3,TBP,MYC,CEBPB,GTF2F1,SMC3,MAFF,MAFK,NRF1,KDM5B,RBBP5,ATF2,NFATC1,NFIC,TEAD4,CBX3,FOXM1,FOS,ELK1,SIN3A,ARID3A,ATF1,HDAC6,CHD4,SUZ12,SIRT6,SETDB1,NSD2,NR2F2,ZC3H11A,SMAD2,SMAD3,MITF,STAG1,T…
GO:CC	organelle lumen	GO:0043233	FALSE	5.11458e-36	35.2912	6635	308	202	22122	NANOG,SMAD1,SMAD4,SOX17,SP1,THAP11,HAND1,CHD8,CHD7,EHMT2,WIZ,POU5F1,UBTF,CIITA,CTCF,TCF7L2,YY1,E2F6,TFAP2C,E2F1,NR2C2,JUN,SMARCB1,MAX,JUNB,SPI1,IRF4,TCF12,PAX5,TAF1,FOXA1,EP300,HDAC2,ELF1,FOSL1,GATA3,THAP1,STAT3,TBP,MYC,CEBPB,GTF2F1,SMC3,MAFF,MAFK,NRF1,KDM5B,RBBP5,ATF2,NFATC1,NFIC,TEAD4,CBX3,FOXM1,FOS,ELK1,SIN3A,ARID3A,ATF1,HDAC6,CHD4,SUZ12,SIRT6,SETDB1,NSD2,NR2F2,ZC3H11A,SMAD2,SMAD3,MITF,STAG1,T…
GO:CC	intracellular organelle lumen	GO:0070013	FALSE	5.11458e-36	35.2912	6635	308	202	22122	NANOG,SMAD1,SMAD4,SOX17,SP1,THAP11,HAND1,CHD8,CHD7,EHMT2,WIZ,POU5F1,UBTF,CIITA,CTCF,TCF7L2,YY1,E2F6,TFAP2C,E2F1,NR2C2,JUN,SMARCB1,MAX,JUNB,SPI1,IRF4,TCF12,PAX5,TAF1,FOXA1,EP300,HDAC2,ELF1,FOSL1,GATA3,THAP1,STAT3,TBP,MYC,CEBPB,GTF2F1,SMC3,MAFF,MAFK,NRF1,KDM5B,RBBP5,ATF2,NFATC1,NFIC,TEAD4,CBX3,FOXM1,FOS,ELK1,SIN3A,ARID3A,ATF1,HDAC6,CHD4,SUZ12,SIRT6,SETDB1,NSD2,NR2F2,ZC3H11A,SMAD2,SMAD3,MITF,STAG1,T…
GO:CC	intracellular non-membrane-bounded organelle	GO:0043232	FALSE	3.51436e-29	28.4542	6568	308	190	22122	NANOG,OTX2,SMAD1,SMAD4,SOX17,SP1,THAP11,HAND1,CHD8,CHD7,EHMT2,POU5F1,UBTF,CTCF,TCF7L2,YY1,E2F6,TFAP2C,E2F1,NR2C2,JUN,SMARCB1,MAX,JUNB,SPI1,IRF4,TCF12,PAX5,TAF1,FOXA1,EP300,HDAC2,ELF1,FOSL1,GATA3,THAP1,STAT3,WRNIP1,TBP,MYC,CEBPB,EBF1,SMC3,CHD2,MAFF,MAFK,RBBP5,ATF2,NFATC1,NFIC,TEAD4,CBX3,FOXM1,FOS,ELK1,SIN3A,ATF1,HDAC6,CHD4,SUZ12,SIRT6,SETDB1,NSD2,PBX3,SMAD2,SMAD3,MITF,STAG1,ERG,TP63,ETS1,RELA,NFKB…
GO:CC	non-membrane-bounded organelle	GO:0043228	FALSE	3.59185e-29	28.4447	6569	308	190	22122	NANOG,OTX2,SMAD1,SMAD4,SOX17,SP1,THAP11,HAND1,CHD8,CHD7,EHMT2,POU5F1,UBTF,CTCF,TCF7L2,YY1,E2F6,TFAP2C,E2F1,NR2C2,JUN,SMARCB1,MAX,JUNB,SPI1,IRF4,TCF12,PAX5,TAF1,FOXA1,EP300,HDAC2,ELF1,FOSL1,GATA3,THAP1,STAT3,WRNIP1,TBP,MYC,CEBPB,EBF1,SMC3,CHD2,MAFF,MAFK,RBBP5,ATF2,NFATC1,NFIC,TEAD4,CBX3,FOXM1,FOS,ELK1,SIN3A,ATF1,HDAC6,CHD4,SUZ12,SIRT6,SETDB1,NSD2,PBX3,SMAD2,SMAD3,MITF,STAG1,ERG,TP63,ETS1,RELA,NFKB…
GO:CC	RNA polymerase II transcription regulator complex	GO:0090575	FALSE	2.19808e-25	24.658	257	308	38	22122	SMAD1,SMAD4,HAND1,TCF7L2,E2F6,E2F1,JUN,MAX,JUNB,TCF12,TAF1,FOSL1,STAT3,TBP,MYC,CEBPB,GTF2F1,MAFF,MAFK,ATF2,CBX3,FOS,ATF1,CHD4,SMAD2,SMAD3,PPARG,SMAD5,PBX1,CEBPG,NFIL3,TEAD2,HIF1A,ARNT,GATA4,SMAD7,RFX5,CLOCK
GO:CC	nucleus	GO:0005634	FALSE	3.09824e-21	20.5089	10124	308	227	22122	NANOG,OTX2,SMAD1,SMAD4,SOX17,SP1,THAP11,HAND1,CHD8,CHD7,EHMT2,WIZ,POU5F1,UBTF,CIITA,CTCF,TCF7L2,YY1,E2F6,TFAP2C,E2F1,NR2C2,JUN,SMARCB1,MAX,JUNB,SPI1,IRF4,TCF12,PAX5,TAF1,FOXA1,EP300,HDAC2,ELF1,FOSL1,GATA3,THAP1,STAT3,WRNIP1,TBP,MYC,CEBPB,GTF2F1,EBF1,SMC3,CHD2,MAFF,MAFK,NRF1,KDM5B,RBBP5,ATF2,NFATC1,NFIC,TEAD4,CBX3,FOXM1,FOS,ELK1,SIN3A,ZKSCAN1,ARID3A,MAZ,ATF1,HDAC6,CHD4,SUZ12,SIRT6,SETDB1,NSD2,NR2F…
GO:CC	membrane-bounded organelle	GO:0043227	FALSE	8.27186e-15	14.0824	15705	308	279	22122	NANOG,OTX2,SMAD1,SMAD4,SOX17,SP1,THAP11,HAND1,CHD8,CHD7,EHMT2,WIZ,POU5F1,UBTF,CIITA,CTCF,TCF7L2,YY1,E2F6,TFAP2C,E2F1,NR2C2,JUN,SMARCB1,MAX,JUNB,SPI1,IRF4,TCF12,PAX5,TAF1,FOXA1,EP300,HDAC2,ELF1,FOSL1,GATA3,THAP1,STAT3,WRNIP1,TBP,MYC,CEBPB,GTF2F1,EBF1,SMC3,CHD2,MAFF,MAFK,NRF1,KDM5B,RBBP5,ATF2,NFATC1,NFIC,TEAD4,CBX3,FOXM1,FOS,ELK1,SIN3A,ZKSCAN1,ARID3A,MAZ,ATF1,HDAC6,CHD4,SUZ12,SIRT6,SETDB1,NSD2,NR2F…
GO:CC	intracellular membrane-bounded organelle	GO:0043231	FALSE	3.52077e-14	13.4534	14642	308	267	22122	NANOG,OTX2,SMAD1,SMAD4,SOX17,SP1,THAP11,HAND1,CHD8,CHD7,EHMT2,WIZ,POU5F1,UBTF,CIITA,CTCF,TCF7L2,YY1,E2F6,TFAP2C,E2F1,NR2C2,JUN,SMARCB1,MAX,JUNB,SPI1,IRF4,TCF12,PAX5,TAF1,FOXA1,EP300,HDAC2,ELF1,FOSL1,GATA3,THAP1,STAT3,WRNIP1,TBP,MYC,CEBPB,GTF2F1,EBF1,SMC3,CHD2,MAFF,MAFK,NRF1,KDM5B,RBBP5,ATF2,NFATC1,NFIC,TEAD4,CBX3,FOXM1,FOS,ELK1,SIN3A,ZKSCAN1,ARID3A,MAZ,ATF1,HDAC6,CHD4,SUZ12,SIRT6,SETDB1,NSD2,NR2F…
GO:CC	organelle	GO:0043226	FALSE	1.64186e-12	11.7847	16842	308	286	22122	NANOG,OTX2,SMAD1,SMAD4,SOX17,SP1,THAP11,HAND1,CHD8,CHD7,EHMT2,WIZ,POU5F1,UBTF,CIITA,CTCF,TCF7L2,YY1,E2F6,TFAP2C,E2F1,NR2C2,JUN,SMARCB1,MAX,JUNB,SPI1,IRF4,TCF12,PAX5,TAF1,FOXA1,EP300,HDAC2,ELF1,FOSL1,GATA3,THAP1,STAT3,WRNIP1,TBP,MYC,CEBPB,GTF2F1,EBF1,SMC3,CHD2,MAFF,MAFK,NRF1,KDM5B,RBBP5,ATF2,NFATC1,NFIC,TEAD4,CBX3,FOXM1,FOS,ELK1,SIN3A,ZKSCAN1,ARID3A,MAZ,ATF1,HDAC6,CHD4,SUZ12,SIRT6,SETDB1,NSD2,NR2F…
GO:CC	intracellular organelle	GO:0043229	FALSE	2.39833e-12	11.6201	16038	308	278	22122	NANOG,OTX2,SMAD1,SMAD4,SOX17,SP1,THAP11,HAND1,CHD8,CHD7,EHMT2,WIZ,POU5F1,UBTF,CIITA,CTCF,TCF7L2,YY1,E2F6,TFAP2C,E2F1,NR2C2,JUN,SMARCB1,MAX,JUNB,SPI1,IRF4,TCF12,PAX5,TAF1,FOXA1,EP300,HDAC2,ELF1,FOSL1,GATA3,THAP1,STAT3,WRNIP1,TBP,MYC,CEBPB,GTF2F1,EBF1,SMC3,CHD2,MAFF,MAFK,NRF1,KDM5B,RBBP5,ATF2,NFATC1,NFIC,TEAD4,CBX3,FOXM1,FOS,ELK1,SIN3A,ZKSCAN1,ARID3A,MAZ,ATF1,HDAC6,CHD4,SUZ12,SIRT6,SETDB1,NSD2,NR2F…
GO:CC	intracellular anatomical structure	GO:0005622	FALSE	8.30743e-10	9.08053	17883	308	291	22122	NANOG,OTX2,SMAD1,SMAD4,SOX17,SP1,THAP11,HAND1,CHD8,CHD7,EHMT2,WIZ,POU5F1,UBTF,CIITA,CTCF,TCF7L2,YY1,E2F6,TFAP2C,E2F1,NR2C2,JUN,SMARCB1,MAX,JUNB,SPI1,IRF4,TCF12,PAX5,TAF1,FOXA1,EP300,HDAC2,ELF1,FOSL1,GATA3,THAP1,STAT3,WRNIP1,TBP,MYC,CEBPB,GTF2F1,EBF1,SMC3,CHD2,MAFF,MAFK,NRF1,KDM5B,RBBP5,ATF2,NFATC1,NFIC,TEAD4,CBX3,FOXM1,FOS,ELK1,SIN3A,ZKSCAN1,ARID3A,MAZ,ATF1,HDAC6,CHD4,SUZ12,SIRT6,SETDB1,NSD2,NR2F…
GO:CC	heteromeric SMAD protein complex	GO:0071144	FALSE	5.18593e-08	7.28517	8	308	6	22122	SMAD1,SMAD4,SMAD2,SMAD3,SMAD5,SMAD7
GO:CC	SMAD protein complex	GO:0071141	FALSE	1.53758e-07	6.81316	9	308	6	22122	SMAD1,SMAD4,SMAD2,SMAD3,SMAD5,SMAD7
GO:CC	nuclear protein-containing complex	GO:0140513	FALSE	5.1645e-06	5.28697	2720	308	73	22122	SMAD1,SMAD4,HAND1,CHD8,TCF7L2,YY1,E2F6,E2F1,JUN,SMARCB1,MAX,JUNB,TCF12,TAF1,HDAC2,FOSL1,STAT3,TBP,MYC,CEBPB,GTF2F1,MAFF,MAFK,RBBP5,ATF2,CBX3,FOS,SIN3A,ATF1,HDAC6,CHD4,SUZ12,ZC3H11A,SMAD2,SMAD3,RELA,NFKB1,PPARG,SMARCA4,SMAD5,PBX1,CDK8,NRIP1,MBD3,RING1,ZC3H8,CEBPG,NFIL3,NIPBL,TEAD2,WDR5,CSNK2A1,EZH1,HIF1A,ARNT,GATA4,JARID2,NUP205,XRCC5,DDX21,SMAD7,SAE1,ERCC8,RFX5,CLOCK,SMARCC2,DKC1,THRAP3,UPF1,RANG…
GO:CC	histone methyltransferase complex	GO:0035097	FALSE	2.11351e-05	4.675	74	308	10	22122	CHD8,E2F6,MAX,TAF1,HDAC2,RBBP5,SUZ12,WDR5,EZH1,JARID2
GO:CC	nuclear body	GO:0016604	FALSE	2.61871e-05	4.58191	885	308	34	22122	EHMT2,CIITA,TCF7L2,MAX,TCF12,THAP1,NFATC1,SUZ12,STAG1,TP53,SOX2,NRIP1,HIRA,RING1,ZC3H8,SUMO2,HINFP,EPAS1,HIF1A,ARNT,GATA4,SRRT,SFMBT2,CHAMP1,N4BP1,SRPK1,TRIP12,DKC1,THRAP3,HABP4,SRSF7,DGCR8,SRSF9,EIF4A3
GO:CC	cytosol	GO:0005829	FALSE	3.30934e-05	4.48026	5453	308	117	22122	SMAD1,SMAD4,THAP11,POU5F1,CIITA,TFAP2C,IRF4,PAX5,EP300,FOSL1,STAT3,SMC3,NRF1,KDM5B,NFATC1,FOS,ARID3A,HDAC6,NR2F2,SMAD2,SMAD3,STAG1,RELA,NFKB1,TP53,PPARG,SMAD5,GPS2,SOX2,KLF4,AGO1,PGR,NCOA3,NRIP1,RING1,ERF,GMEB2,NIPBL,NR2F1,ETS2,TEAD2,EPAS1,CSNK2A1,HIF1A,PSIP1,FH,CTSH,NUP205,XRCC5,RPAP3,DDX21,SYAP1,CPNE3,CASP1,EXOC5,RPL8,ZW10,NMT1,SFMBT2,RAI14,CCDC124,TNRC18,BCL10,AP1G1,RIN1,PREPL,SMAD7,GPT,DCAF13…
GO:CC	euchromatin	GO:0000791	FALSE	4.39272e-05	4.35727	61	308	9	22122	SP1,JUN,TBP,CBX3,KLF4,ZC3H8,MYOD1,HIF1A,PSIP1
GO:CC	nuclear periphery	GO:0034399	FALSE	5.2133e-05	4.28289	150	308	13	22122	YY1,SMARCB1,CEBPB,SMC3,STAG1,TP53,SMARCA4,PSIP1,NUP205,ERCC8,SMARCC2,SRPK1,IFFO1
GO:CC	protein-containing complex	GO:0032991	FALSE	0.000146054	3.83549	7966	308	153	22122	OTX2,SMAD1,SMAD4,SOX17,SP1,HAND1,CHD8,POU5F1,TCF7L2,YY1,E2F6,E2F1,JUN,SMARCB1,MAX,JUNB,SPI1,IRF4,TCF12,TAF1,EP300,HDAC2,FOSL1,STAT3,TBP,MYC,CEBPB,GTF2F1,SMC3,MAFF,MAFK,RBBP5,ATF2,NFATC1,TEAD4,CBX3,FOS,SIN3A,ATF1,HDAC6,CHD4,SUZ12,PBX3,ZC3H11A,SMAD2,SMAD3,MITF,STAG1,ERG,TP63,RELA,NFKB1,TP53,PPARG,CDX2,GATA6,SMARCA4,SMAD5,PBX1,TFAP4,GPS2,SOX2,KLF4,CDK8,NKX2-1,AGO1,NRBF2,NCOA3,NRIP1,MBD3,ASF1A,HIRA,R…
GO:CC	chromosomal region	GO:0098687	FALSE	0.000225955	3.64598	396	308	20	22122	CTCF,SMARCB1,HDAC2,WRNIP1,CEBPB,SMC3,CBX3,SIN3A,CHD4,SIRT6,STAG1,SMARCA4,EZH1,XRCC5,ZW10,CHAMP1,CENPH,SMARCC2,UPF1,RANGAP1
GO:CC	transcription repressor complex	GO:0017053	FALSE	0.000375562	3.42532	78	308	9	22122	SP1,JUN,MAX,MYC,SIN3A,TP53,CDX2,TFAP4,GPS2
GO:CC	nuclear matrix	GO:0016363	FALSE	0.000462443	3.33494	127	308	11	22122	YY1,SMARCB1,CEBPB,SMC3,STAG1,TP53,SMARCA4,ERCC8,SMARCC2,SRPK1,IFFO1
GO:CC	catalytic complex	GO:1902494	FALSE	0.000478896	3.31976	1792	308	50	22122	CHD8,YY1,E2F6,SMARCB1,MAX,TAF1,EP300,HDAC2,TBP,GTF2F1,RBBP5,ATF2,SIN3A,HDAC6,CHD4,SUZ12,SMARCA4,AGO1,NRBF2,NRIP1,MBD3,RING1,WDR5,CSNK2A1,EZH1,FH,JARID2,XRCC5,DDX21,PLOD1,ATP5PB,C15ORF48,SAE1,ERCC8,DCAF13,NDUFA12,CHM,GNG12,DLAT,PPP2R2A,SMARCC2,STT3A,DKC1,ELP1,DCAF11,PSMA5,RANGAP1,HNRNPA1,DGCR8,EIF4A3
GO:CC	methyltransferase complex	GO:0034708	FALSE	0.000580387	3.23628	105	308	10	22122	CHD8,E2F6,MAX,TAF1,HDAC2,RBBP5,SUZ12,WDR5,EZH1,JARID2
GO:CC	cytoplasm	GO:0005737	FALSE	0.000939667	3.02703	12365	308	211	22122	SMAD1,SMAD4,SP1,THAP11,HAND1,POU5F1,CIITA,YY1,TFAP2C,E2F1,MAX,IRF4,TCF12,PAX5,EP300,HDAC2,FOSL1,STAT3,WRNIP1,TBP,MYC,CEBPB,SMC3,MAFF,NRF1,KDM5B,ATF2,NFATC1,TEAD4,FOS,ELK1,ARID3A,HDAC6,CHD4,SIRT6,SETDB1,NSD2,NR2F2,SMAD2,SMAD3,MITF,STAG1,ERG,TP63,ETS1,RELA,NFKB1,TP53,PPARG,HNF4A,SMAD5,PBX1,TFAP4,EGR2,GPS2,SOX2,KLF4,AGO1,PGR,NRBF2,ESR2,NCOA3,NRIP1,MBD3,RING1,ERF,GMEB2,HOXA10,IRX3,KLF5,NIPBL,NR2F1,ET…
GO:CC	PcG protein complex	GO:0031519	FALSE	0.00100995	2.9957	47	308	7	22122	YY1,HDAC2,SUZ12,RING1,CSNK2A1,EZH1,JARID2
GO:CC	MLL1 complex	GO:0071339	FALSE	0.00152965	2.81541	33	308	6	22122	CHD8,E2F6,MAX,TAF1,RBBP5,WDR5
GO:CC	fibrillar center	GO:0001650	TRUE	0.00168549	2.77327	145	308	11	22122	UBTF,SMARCB1,PAX5,FOXA1,THAP1,NFIC,SMARCA4,NRIP1,RAI14,SMAD7,DKC1
GO:CC	MLL1/2 complex	GO:0044665	FALSE	0.00183581	2.73617	34	308	6	22122	CHD8,E2F6,MAX,TAF1,RBBP5,WDR5
GO:CC	SWI/SNF superfamily-type complex	GO:0070603	FALSE	0.00276192	2.55879	99	308	9	22122	YY1,SMARCB1,HDAC2,CHD4,SMARCA4,MBD3,CSNK2A1,DDX21,SMARCC2
GO:CC	chromosome, centromeric region	GO:0000775	FALSE	0.00425437	2.37117	256	308	14	22122	CTCF,SMARCB1,CEBPB,SMC3,CBX3,SIN3A,SIRT6,STAG1,SMARCA4,ZW10,CHAMP1,CENPH,SMARCC2,RANGAP1
GO:CC	transcription factor AP-1 complex	GO:0035976	FALSE	0.00715301	2.14551	5	308	3	22122	JUN,JUNB,FOS
GO:CC	condensed chromosome	GO:0000793	FALSE	0.0101665	1.99283	277	308	14	22122	CTCF,SMARCB1,CEBPB,SMC3,CBX3,SIN3A,CDX2,SMARCA4,BRD4,ZW10,CHAMP1,CENPH,SMARCC2,RANGAP1
GO:CC	ESC/E(Z) complex	GO:0035098	FALSE	0.016056	1.79436	16	308	4	22122	HDAC2,SUZ12,EZH1,JARID2
GO:CC	ATPase complex	GO:1904949	FALSE	0.0210381	1.67699	158	308	10	22122	YY1,SMARCB1,HDAC2,CHD4,SMARCA4,MBD3,CSNK2A1,DDX21,ATP5PB,SMARCC2
GO:CC	CHD-type complex	GO:0090545	FALSE	0.026408	1.57826	18	308	4	22122	HDAC2,CHD4,MBD3,CSNK2A1
GO:CC	NuRD complex	GO:0016581	FALSE	0.026408	1.57826	18	308	4	22122	HDAC2,CHD4,MBD3,CSNK2A1
GO:CC	PML body	GO:0016605	FALSE	0.028519	1.54487	104	308	8	22122	CIITA,TCF7L2,MAX,THAP1,TP53,HIRA,SUMO2,N4BP1
GO:CC	heterochromatin	GO:0000792	FALSE	0.0434932	1.36158	83	308	7	22122	CBX3,SUZ12,SIRT6,MBD3,RING1,EZH1,PSIP1
KEGG	Transcriptional misregulation in cancer	KEGG:05202	FALSE	3.40232e-08	7.46822	192	169	21	8161	SMAD1,SP1,MAX,SPI1,PAX5,HDAC2,MYC,CEBPB,SIN3A,ATF1,NSD2,PBX3,MITF,ERG,RELA,NFKB1,TP53,PPARG,PBX1,ETV1,HOXA10
KEGG	Human T-cell leukemia virus 1 infection	KEGG:05166	FALSE	3.85838e-07	6.41359	219	169	21	8161	SMAD4,E2F1,JUN,SPI1,EP300,FOSL1,TBP,MYC,ATF2,NFATC1,FOS,ELK1,SMAD2,SMAD3,ETS1,RELA,NFKB1,TP53,EGR2,GPS2,ETS2
KEGG	Pathways in cancer	KEGG:05200	FALSE	1.00332e-05	4.99856	529	169	31	8161	SMAD4,SP1,TCF7L2,E2F1,JUN,MAX,SPI1,EP300,HDAC2,STAT3,MYC,FOS,ELK1,SMAD2,SMAD3,MITF,ETS1,RELA,NFKB1,TP53,PPARG,ESR2,NCOA3,EPAS1,HIF1A,ARNT,FH,IL12A,GNG12,EML4,FZD6
KEGG	Signaling pathways regulating pluripotency of stem cells	KEGG:04550	FALSE	2.30101e-05	4.63808	143	169	15	8161	NANOG,SMAD1,SMAD4,HAND1,POU5F1,STAT3,MYC,SETDB1,SMAD2,SMAD3,SMAD5,SOX2,KLF4,JARID2,FZD6
KEGG	Hepatitis B	KEGG:05161	FALSE	0.000107635	3.96805	161	169	15	8161	SMAD4,E2F1,JUN,EP300,STAT3,MYC,ATF2,NFATC1,FOS,ELK1,SMAD3,RELA,NFKB1,TP53,EGR2
KEGG	Th17 cell differentiation	KEGG:04659	FALSE	0.000156546	3.80536	105	169	12	8161	SMAD4,JUN,IRF4,GATA3,STAT3,NFATC1,FOS,SMAD2,SMAD3,RELA,NFKB1,HIF1A
KEGG	Kaposi sarcoma-associated herpesvirus infection	KEGG:05167	FALSE	0.000237322	3.62466	194	169	16	8161	TCF7L2,E2F1,JUN,EP300,STAT3,MYC,NFATC1,FOS,RELA,NFKB1,TP53,HIF1A,GNG12,RCAN1,C3,TRADD
KEGG	Inflammatory bowel disease	KEGG:05321	FALSE	0.000453101	3.3438	62	169	9	8161	JUN,GATA3,STAT3,NFATC1,SMAD2,SMAD3,RELA,NFKB1,IL12A
KEGG	Mitophagy - animal	KEGG:04137	FALSE	0.00159212	2.79803	72	169	9	8161	SP1,E2F1,JUN,MITF,RELA,TP53,CSNK2A1,HIF1A,RAB7A
KEGG	Wnt signaling pathway	KEGG:04310	FALSE	0.00486434	2.31298	170	169	13	8161	SMAD4,SOX17,CHD8,TCF7L2,JUN,EP300,FOSL1,MYC,NFATC1,SMAD3,TP53,CSNK2A1,FZD6
KEGG	Viral carcinogenesis	KEGG:05203	FALSE	0.00656849	2.18253	200	169	14	8161	JUN,EP300,HDAC2,STAT3,TBP,ATF2,HDAC6,CHD4,RELA,NFKB1,TP53,EGR2,C3,TRADD
KEGG	PD-L1 expression and PD-1 checkpoint pathway in cancer	KEGG:05235	FALSE	0.00879972	2.05553	89	169	9	8161	JUN,STAT3,NFATC1,FOS,RELA,NFKB1,CSNK2A1,HIF1A,EML4
KEGG	Hippo signaling pathway	KEGG:04390	FALSE	0.0096142	2.01709	157	169	12	8161	SMAD1,SMAD4,TCF7L2,MYC,TEAD4,SMAD2,SMAD3,SOX2,TEAD2,SMAD7,FZD6,PPP2R2A
KEGG	Chemical carcinogenesis - receptor activation	KEGG:05207	FALSE	0.0116946	1.93202	211	169	14	8161	E2F1,JUN,STAT3,MYC,ATF2,FOS,RELA,NFKB1,KLF4,PGR,ESR2,KLF5,PPARA,ARNT
KEGG	Hepatocellular carcinoma	KEGG:05225	FALSE	0.0163633	1.78613	166	169	12	8161	SMAD4,TCF7L2,E2F1,SMARCB1,MYC,ELK1,SMAD2,SMAD3,TP53,SMARCA4,FZD6,SMARCC2
KEGG	Pancreatic cancer	KEGG:05212	FALSE	0.0165047	1.78239	76	169	8	8161	SMAD4,E2F1,STAT3,SMAD2,SMAD3,RELA,NFKB1,TP53
KEGG	Chronic myeloid leukemia	KEGG:05220	FALSE	0.0165047	1.78239	76	169	8	8161	SMAD4,E2F1,HDAC2,MYC,SMAD3,RELA,NFKB1,TP53
KEGG	Pertussis	KEGG:05133	FALSE	0.0165047	1.78239	76	169	8	8161	JUN,FOS,RELA,NFKB1,IL12A,CASP1,CXCL6,C3
KEGG	TGF-beta signaling pathway	KEGG:04350	FALSE	0.0171761	1.76508	97	169	9	8161	SMAD1,SMAD4,SP1,EP300,MYC,SMAD2,SMAD3,SMAD5,SMAD7
KEGG	Breast cancer	KEGG:05224	FALSE	0.0227722	1.6426	147	169	11	8161	SP1,TCF7L2,E2F1,JUN,MYC,FOS,TP53,PGR,ESR2,NCOA3,FZD6
KEGG	Osteoclast differentiation	KEGG:04380	FALSE	0.0256665	1.59063	125	169	10	8161	JUN,JUNB,SPI1,FOSL1,NFATC1,FOS,MITF,RELA,NFKB1,PPARG
KEGG	Tuberculosis	KEGG:05152	FALSE	0.026818	1.57157	175	169	12	8161	CIITA,EP300,CEBPB,RELA,NFKB1,CEBPG,IL12A,BCL10,RFX5,C3,TRADD,RAB7A
KEGG	Cellular senescence	KEGG:04218	FALSE	0.0381462	1.41855	156	169	11	8161	E2F1,MYC,NFATC1,FOXM1,SMAD2,SMAD3,ETS1,RELA,NFKB1,TP53,GATA4
KEGG	Colorectal cancer	KEGG:05210	FALSE	0.0389782	1.40918	86	169	8	8161	SMAD4,TCF7L2,JUN,MYC,FOS,SMAD2,SMAD3,TP53
KEGG	Cell cycle	KEGG:04110	FALSE	0.0402959	1.39474	157	169	11	8161	SMAD4,E2F1,EP300,HDAC2,MYC,SMC3,SMAD2,SMAD3,STAG1,TP53,NIPBL
KEGG	Renal cell carcinoma	KEGG:05211	FALSE	0.048903	1.31066	68	169	7	8161	JUN,EP300,ETS1,EPAS1,HIF1A,ARNT,FH
REAC	Gene expression (Transcription)	REAC:R-HSA-74160	FALSE	3.1934e-16	15.4957	1479	228	84	10790	SMAD1,SMAD4,SP1,EHMT2,UBTF,TCF7L2,YY1,E2F6,TFAP2C,E2F1,NR2C2,JUN,SMARCB1,MAX,JUNB,SPI1,TCF12,PAX5,TAF1,EP300,HDAC2,ELF1,GATA3,TBP,MYC,CEBPB,GTF2F1,KDM5B,RBBP5,ATF2,NFIC,TEAD4,CBX3,FOS,SIN3A,ZKSCAN1,ARID3A,HDAC6,CHD4,SUZ12,ZC3H11A,SMAD2,SMAD3,TP63,RELA,NFKB1,TP53,PPARG,HNF4A,SMARCA4,GPS2,SOX2,KLF4,CDK8,AGO1,PGR,ESR2,MBD3,RING1,ZC3H8,NR2F1,TEAD2,PPARA,WDR5,ZNF750,CSNK2A1,GATA4,JARID2,NUP205,SRRT,DD…
REAC	RNA Polymerase II Transcription	REAC:R-HSA-73857	FALSE	7.21346e-16	15.1419	1343	228	79	10790	SMAD1,SMAD4,SP1,EHMT2,TCF7L2,YY1,E2F6,TFAP2C,E2F1,NR2C2,JUN,SMARCB1,MAX,JUNB,SPI1,TCF12,PAX5,TAF1,EP300,HDAC2,ELF1,GATA3,TBP,MYC,CEBPB,GTF2F1,KDM5B,RBBP5,ATF2,TEAD4,CBX3,FOS,SIN3A,ZKSCAN1,ARID3A,HDAC6,CHD4,SUZ12,ZC3H11A,SMAD2,SMAD3,TP63,RELA,NFKB1,TP53,PPARG,HNF4A,SMARCA4,GPS2,SOX2,KLF4,CDK8,AGO1,PGR,ESR2,MBD3,RING1,ZC3H8,NR2F1,TEAD2,PPARA,WDR5,ZNF750,CSNK2A1,GATA4,SRRT,CASP1,ZKSCAN7,SMAD7,CHM,CA…
REAC	Generic Transcription Pathway	REAC:R-HSA-212436	FALSE	1.08708e-14	13.9637	1222	228	73	10790	SMAD1,SMAD4,SP1,EHMT2,TCF7L2,YY1,E2F6,TFAP2C,E2F1,NR2C2,JUN,SMARCB1,MAX,JUNB,SPI1,TCF12,PAX5,TAF1,EP300,HDAC2,ELF1,GATA3,TBP,MYC,CEBPB,GTF2F1,KDM5B,RBBP5,ATF2,TEAD4,CBX3,FOS,SIN3A,ZKSCAN1,ARID3A,HDAC6,CHD4,SUZ12,SMAD2,SMAD3,TP63,RELA,NFKB1,TP53,PPARG,HNF4A,SMARCA4,GPS2,SOX2,KLF4,CDK8,AGO1,PGR,ESR2,MBD3,RING1,NR2F1,TEAD2,PPARA,WDR5,ZNF750,CSNK2A1,GATA4,CASP1,ZKSCAN7,SMAD7,CHM,CAV1,SMARCC2,PSMA5,PR…
REAC	Transcriptional regulation of pluripotent stem cells	REAC:R-HSA-452723	FALSE	1.30134e-07	6.88561	22	228	9	10790	NANOG,SMAD4,POU5F1,STAT3,SMAD2,PBX1,SOX2,KLF4,EPAS1
REAC	Germ layer formation at gastrulation	REAC:R-HSA-9754189	FALSE	3.35998e-07	6.47366	17	228	8	10790	NANOG,SMAD4,POU5F1,SMAD2,SMAD3,EOMES,SOX2,TBXT
REAC	Gastrulation	REAC:R-HSA-9758941	FALSE	3.35998e-07	6.47366	17	228	8	10790	NANOG,SMAD4,POU5F1,SMAD2,SMAD3,EOMES,SOX2,TBXT
REAC	Transcriptional regulation of white adipocyte differentiation	REAC:R-HSA-381340	FALSE	6.77363e-07	6.16918	82	228	14	10790	EP300,CEBPB,EBF1,NR2F2,RELA,NFKB1,PPARG,EGR2,KLF4,CDK8,NCOA3,KLF5,PPARA,THRAP3
REAC	SUMOylation	REAC:R-HSA-2990846	FALSE	2.40273e-06	5.6193	176	228	19	10790	TFAP2C,EP300,HDAC2,SMC3,SIN3A,SUZ12,MITF,STAG1,RELA,TP53,PPARG,PGR,NRIP1,RING1,SUMO2,PPARA,NUP205,SAE1,RANGAP1
REAC	NGF-stimulated transcription	REAC:R-HSA-9031628	FALSE	2.5084e-06	5.6006	39	228	10	10790	JUNB,TCF12,EP300,FOSL1,ATF2,FOS,ELK1,ATF1,CHD4,EGR2
REAC	ESR-mediated signaling	REAC:R-HSA-8939211	FALSE	2.65686e-06	5.57563	217	228	21	10790	SP1,YY1,JUN,FOXA1,EP300,GATA3,TBP,MYC,GTF2F1,SMC3,ATF2,FOS,ELK1,STAG1,AGO1,PGR,ESR2,NCOA3,NRIP1,GNG12,CAV1
REAC	Estrogen-dependent gene expression	REAC:R-HSA-9018519	FALSE	6.21843e-06	5.20632	148	228	17	10790	SP1,YY1,JUN,FOXA1,EP300,GATA3,TBP,MYC,GTF2F1,SMC3,ATF2,FOS,STAG1,AGO1,PGR,NCOA3,NRIP1
REAC	SUMO E3 ligases SUMOylate target proteins	REAC:R-HSA-3108232	FALSE	8.39968e-06	5.07574	170	228	18	10790	TFAP2C,EP300,HDAC2,SMC3,SIN3A,SUZ12,MITF,STAG1,RELA,TP53,PPARG,PGR,NRIP1,RING1,SUMO2,PPARA,NUP205,RANGAP1
REAC	SMAD2/SMAD3:SMAD4 heterotrimer regulates transcription	REAC:R-HSA-2173796	FALSE	1.90333e-05	4.72049	36	228	9	10790	SMAD4,SP1,JUNB,EP300,MYC,SMAD2,SMAD3,CDK8,SMAD7
REAC	Nuclear Events (kinase and transcription factor activation)	REAC:R-HSA-198725	FALSE	2.25281e-05	4.64728	61	228	11	10790	JUNB,TCF12,EP300,FOSL1,ATF2,FOS,ELK1,ATF1,CHD4,EGR2,DUSP4
REAC	Signaling by Nuclear Receptors	REAC:R-HSA-9006931	FALSE	2.29709e-05	4.63882	291	228	23	10790	SP1,YY1,JUN,FOXA1,EP300,GATA3,TBP,MYC,GTF2F1,SMC3,ATF2,FOS,ELK1,STAG1,GPS2,AGO1,PGR,ESR2,NCOA3,NRIP1,GNG12,DLAT,CAV1
REAC	Cellular Senescence	REAC:R-HSA-2559583	FALSE	7.03249e-05	4.15289	195	228	18	10790	SP1,EHMT2,E2F1,JUN,STAT3,CEBPB,FOS,SUZ12,ETS1,RELA,NFKB1,TP53,AGO1,ASF1A,HIRA,RING1,ERF,ETS2
REAC	Chromatin modifying enzymes	REAC:R-HSA-3247509	FALSE	0.000142877	3.84504	273	228	21	10790	EHMT2,SMARCB1,EP300,HDAC2,KDM5B,RBBP5,ATF2,CHD4,SUZ12,SETDB1,NSD2,RELA,NFKB1,SMARCA4,GPS2,MBD3,WDR5,SETDB2,CLOCK,SMARCC2,ELP1
REAC	Chromatin organization	REAC:R-HSA-4839726	FALSE	0.000142877	3.84504	273	228	21	10790	EHMT2,SMARCB1,EP300,HDAC2,KDM5B,RBBP5,ATF2,CHD4,SUZ12,SETDB1,NSD2,RELA,NFKB1,SMARCA4,GPS2,MBD3,WDR5,SETDB2,CLOCK,SMARCC2,ELP1
REAC	Cellular responses to stress	REAC:R-HSA-2262752	FALSE	0.000149471	3.82544	778	228	39	10790	SP1,EHMT2,E2F1,JUN,EP300,STAT3,MYC,CEBPB,MAFK,ATF2,FOS,SIN3A,HDAC6,SUZ12,ETS1,RELA,NFKB1,TP53,AGO1,PGR,NRIP1,ASF1A,HIRA,RING1,CEBPG,ERF,ETS2,EPAS1,PPARA,CSNK2A1,HIF1A,ARNT,NUP205,RPL8,GPX7,CLOCK,PSMA5,RPS6,PRDX1
REAC	Cellular responses to stimuli	REAC:R-HSA-8953897	FALSE	0.000236008	3.62707	792	228	39	10790	SP1,EHMT2,E2F1,JUN,EP300,STAT3,MYC,CEBPB,MAFK,ATF2,FOS,SIN3A,HDAC6,SUZ12,ETS1,RELA,NFKB1,TP53,AGO1,PGR,NRIP1,ASF1A,HIRA,RING1,CEBPG,ERF,ETS2,EPAS1,PPARA,CSNK2A1,HIF1A,ARNT,NUP205,RPL8,GPX7,CLOCK,PSMA5,RPS6,PRDX1
REAC	Transcriptional activity of SMAD2/SMAD3:SMAD4 heterotrimer	REAC:R-HSA-2173793	FALSE	0.00039161	3.40715	50	228	9	10790	SMAD4,SP1,JUNB,EP300,MYC,SMAD2,SMAD3,CDK8,SMAD7
REAC	STAT3 nuclear events downstream of ALK signaling	REAC:R-HSA-9701898	FALSE	0.000431551	3.36497	10	228	5	10790	EP300,HDAC2,STAT3,SIN3A,HIF1A
REAC	Developmental Biology	REAC:R-HSA-1266738	FALSE	0.000625779	3.20358	1124	228	48	10790	NANOG,SMAD4,POU5F1,CTCF,YY1,E2F1,JUN,SPI1,TCF12,EP300,HDAC2,STAT3,MYC,CEBPB,EBF1,RBBP5,SUZ12,NR2F2,SMAD2,SMAD3,RELA,NFKB1,PPARG,EOMES,SMARCA4,PBX1,EGR2,SOX2,KLF4,CDK8,NCOA3,KLF5,NKX2-2,TBXT,MYOD1,EPAS1,PPARA,WDR5,CSNK2A1,GATA4,RPL8,COL5A3,EPHB4,THRAP3,PSMA5,RPS6,SEMA6D,EIF4A3
REAC	Interleukin-4 and Interleukin-13 signaling	REAC:R-HSA-6785807	FALSE	0.00155667	2.8078	110	228	12	10790	NANOG,JUNB,IRF4,GATA3,STAT3,MYC,FOS,TP53,SOX2,HIF1A,IL12A,IL13RA2
REAC	Regulation of PTEN gene transcription	REAC:R-HSA-8943724	FALSE	0.00166503	2.77858	59	228	9	10790	JUN,HDAC2,ATF2,CHD4,SUZ12,TP53,PPARG,MBD3,RING1
REAC	Signaling by NTRK1 (TRKA)	REAC:R-HSA-187037	FALSE	0.00188344	2.72505	112	228	12	10790	JUNB,TCF12,EP300,FOSL1,STAT3,ATF2,FOS,ELK1,ATF1,CHD4,EGR2,DUSP4
REAC	Oncogene Induced Senescence	REAC:R-HSA-2559585	FALSE	0.0021245	2.67274	33	228	7	10790	SP1,E2F1,ETS1,TP53,AGO1,ERF,ETS2
REAC	Regulation of lipid metabolism by PPARalpha	REAC:R-HSA-400206	FALSE	0.00226915	2.64414	114	228	12	10790	SP1,EP300,NRF1,SIN3A,PPARG,GPS2,CDK8,NCOA3,PPARA,ARNT,CLOCK,THRAP3
REAC	Transcriptional Regulation by E2F6	REAC:R-HSA-8953750	FALSE	0.0026276	2.58044	34	228	7	10790	EHMT2,E2F6,E2F1,MAX,CBX3,SUZ12,RING1
REAC	Signaling by Interleukins	REAC:R-HSA-449147	FALSE	0.0031631	2.49989	471	228	26	10790	NANOG,JUN,JUNB,IRF4,GATA3,STAT3,MYC,ATF2,FOS,ELK1,ATF1,SMAD3,RELA,NFKB1,TP53,SMARCA4,SOX2,HIF1A,IL12A,DUSP4,CASP1,CTF1,IL36B,N4BP1,IL13RA2,PSMA5
REAC	Signaling by TGFB family members	REAC:R-HSA-9006936	FALSE	0.00355241	2.44948	119	228	12	10790	SMAD1,SMAD4,SP1,JUNB,EP300,MYC,SMAD2,SMAD3,SMAD5,CDK8,SMAD7,LTBP3
REAC	Loss of Function of SMAD4 in Cancer	REAC:R-HSA-3304347	FALSE	0.00431193	2.36533	3	228	3	10790	SMAD4,SMAD2,SMAD3
REAC	SMAD4 MH2 Domain Mutants in Cancer	REAC:R-HSA-3311021	FALSE	0.00431193	2.36533	3	228	3	10790	SMAD4,SMAD2,SMAD3
REAC	POU5F1 (OCT4), SOX2, NANOG repress genes related to differentiation	REAC:R-HSA-2892245	FALSE	0.00431193	2.36533	3	228	3	10790	NANOG,POU5F1,SOX2
REAC	SMAD2/3 MH2 Domain Mutants in Cancer	REAC:R-HSA-3315487	FALSE	0.00431193	2.36533	3	228	3	10790	SMAD4,SMAD2,SMAD3
REAC	Signaling by ALK	REAC:R-HSA-201556	FALSE	0.00488141	2.31145	25	228	6	10790	EP300,HDAC2,STAT3,MYC,SIN3A,HIF1A
REAC	Transcriptional Regulation by VENTX	REAC:R-HSA-8853884	FALSE	0.00686675	2.16325	39	228	7	10790	EHMT2,TCF7L2,CEBPB,RELA,NFKB1,TP53,AGO1
REAC	PKMTs methylate histone lysines	REAC:R-HSA-3214841	FALSE	0.00792016	2.10127	71	228	9	10790	EHMT2,RBBP5,SUZ12,SETDB1,NSD2,RELA,NFKB1,WDR5,SETDB2
REAC	Signaling by TGF-beta Receptor Complex	REAC:R-HSA-170834	FALSE	0.00880014	2.05551	90	228	10	10790	SMAD4,SP1,JUNB,EP300,MYC,SMAD2,SMAD3,CDK8,SMAD7,LTBP3
REAC	FOXO-mediated transcription of cell cycle genes	REAC:R-HSA-9617828	FALSE	0.00938697	2.02747	17	228	5	10790	SMAD4,SMAD2,SMAD3,KLF4,CAV1
REAC	Signaling by NTRKs	REAC:R-HSA-166520	FALSE	0.00950436	2.02208	131	228	12	10790	JUNB,TCF12,EP300,FOSL1,STAT3,ATF2,FOS,ELK1,ATF1,CHD4,EGR2,DUSP4
REAC	Nuclear Receptor transcription pathway	REAC:R-HSA-383280	FALSE	0.00968277	2.014	41	228	7	10790	NR2C2,PPARG,HNF4A,PGR,ESR2,NR2F1,PPARA
REAC	Signal Transduction	REAC:R-HSA-162582	FALSE	0.0107927	1.96687	2535	228	81	10790	SMAD1,SMAD4,SOX17,SP1,CHD8,TCF7L2,YY1,E2F1,JUN,JUNB,TCF12,FOXA1,EP300,HDAC2,FOSL1,GATA3,STAT3,TBP,MYC,GTF2F1,SMC3,RBBP5,ATF2,NFATC1,FOS,ELK1,SIN3A,ATF1,HDAC6,CHD4,SUZ12,SIRT6,SMAD2,SMAD3,STAG1,RELA,NFKB1,TP53,PPARG,SMARCA4,SMAD5,PBX1,EGR2,GPS2,SOX2,CDK8,AGO1,PGR,ESR2,NCOA3,NRIP1,MBD3,RING1,EPAS1,CSNK2A1,HIF1A,DUSP4,ZW10,SMAD7,CXCL6,TAC3,GNG12,DLAT,LTBP3,CAV1,CENPH,FZD6,C3,COL5A3,TRADD,RGS4,ANLN,R…
REAC	PPARA activates gene expression	REAC:R-HSA-1989781	FALSE	0.0119464	1.92276	113	228	11	10790	SP1,EP300,NRF1,PPARG,GPS2,CDK8,NCOA3,PPARA,ARNT,CLOCK,THRAP3
REAC	Nuclear events stimulated by ALK signaling in cancer	REAC:R-HSA-9725371	FALSE	0.0127746	1.89365	18	228	5	10790	JUNB,STAT3,CEBPB,EML4,RPS6
REAC	Toll Like Receptor 10 (TLR10) Cascade	REAC:R-HSA-168142	FALSE	0.0155371	1.80863	96	228	10	10790	JUN,ATF2,FOS,ELK1,ATF1,RELA,NFKB1,TP53,DUSP4,N4BP1
REAC	MyD88 cascade initiated on plasma membrane	REAC:R-HSA-975871	FALSE	0.0155371	1.80863	96	228	10	10790	JUN,ATF2,FOS,ELK1,ATF1,RELA,NFKB1,TP53,DUSP4,N4BP1
REAC	Toll Like Receptor 5 (TLR5) Cascade	REAC:R-HSA-168176	FALSE	0.0155371	1.80863	96	228	10	10790	JUN,ATF2,FOS,ELK1,ATF1,RELA,NFKB1,TP53,DUSP4,N4BP1
REAC	PTEN Regulation	REAC:R-HSA-6807070	FALSE	0.016016	1.79545	138	228	12	10790	JUN,HDAC2,ATF2,CHD4,SUZ12,TP53,PPARG,AGO1,MBD3,RING1,CSNK2A1,PSMA5
REAC	Regulation of gene expression by Hypoxia-inducible Factor	REAC:R-HSA-1234158	FALSE	0.0170839	1.76741	10	228	4	10790	EP300,EPAS1,HIF1A,ARNT
REAC	MAPK targets/ Nuclear events mediated by MAP kinases	REAC:R-HSA-450282	FALSE	0.0182512	1.73871	31	228	6	10790	JUN,ATF2,FOS,ELK1,ATF1,DUSP4
REAC	Transcriptional regulation by RUNX1	REAC:R-HSA-8878171	FALSE	0.0185011	1.7328	236	228	16	10790	SMARCB1,SPI1,TCF12,PAX5,EP300,ELF1,GATA3,RBBP5,SIN3A,SMARCA4,AGO1,RING1,WDR5,CSNK2A1,SMARCC2,PSMA5
REAC	TRAF6 mediated induction of NFkB and MAP kinases upon TLR7/8 or 9 activation	REAC:R-HSA-975138	FALSE	0.0241375	1.61731	101	228	10	10790	JUN,ATF2,FOS,ELK1,ATF1,RELA,NFKB1,TP53,DUSP4,N4BP1
REAC	MyD88 dependent cascade initiated on endosome	REAC:R-HSA-975155	FALSE	0.0262733	1.58048	102	228	10	10790	JUN,ATF2,FOS,ELK1,ATF1,RELA,NFKB1,TP53,DUSP4,N4BP1
REAC	Toll Like Receptor 7/8 (TLR7/8) Cascade	REAC:R-HSA-168181	FALSE	0.0285681	1.54412	103	228	10	10790	JUN,ATF2,FOS,ELK1,ATF1,RELA,NFKB1,TP53,DUSP4,N4BP1
REAC	Toll Like Receptor 3 (TLR3) Cascade	REAC:R-HSA-168164	FALSE	0.0285681	1.54412	103	228	10	10790	JUN,ATF2,FOS,ELK1,ATF1,RELA,NFKB1,TP53,DUSP4,N4BP1
REAC	Epigenetic regulation of gene expression	REAC:R-HSA-212165	FALSE	0.0298359	1.52526	147	228	12	10790	EHMT2,UBTF,EP300,HDAC2,TBP,CBX3,SIN3A,CHD4,SUZ12,MBD3,JARID2,DDX21
REAC	FOXO-mediated transcription	REAC:R-HSA-9614085	FALSE	0.032534	1.48766	66	228	8	10790	SMAD4,EP300,HDAC2,SIN3A,SMAD2,SMAD3,KLF4,CAV1
REAC	Transcriptional Regulation by TP53	REAC:R-HSA-3700989	FALSE	0.0339404	1.46928	359	228	20	10790	EHMT2,E2F1,JUN,TAF1,EP300,HDAC2,TBP,GTF2F1,ATF2,FOS,ARID3A,CHD4,TP63,TP53,AGO1,MBD3,CSNK2A1,CASP1,CHM,PRDX1
REAC	Toll Like Receptor 9 (TLR9) Cascade	REAC:R-HSA-168138	FALSE	0.0365032	1.43767	106	228	10	10790	JUN,ATF2,FOS,ELK1,ATF1,RELA,NFKB1,TP53,DUSP4,N4BP1
REAC	POU5F1 (OCT4), SOX2, NANOG activate genes related to proliferation	REAC:R-HSA-2892247	FALSE	0.0389476	1.40952	12	228	4	10790	NANOG,POU5F1,STAT3,SOX2
REAC	TRIF(TICAM1)-mediated TLR4 signaling	REAC:R-HSA-937061	FALSE	0.039533	1.40304	107	228	10	10790	JUN,ATF2,FOS,ELK1,ATF1,RELA,NFKB1,TP53,DUSP4,N4BP1
REAC	MyD88-independent TLR4 cascade	REAC:R-HSA-166166	FALSE	0.039533	1.40304	107	228	10	10790	JUN,ATF2,FOS,ELK1,ATF1,RELA,NFKB1,TP53,DUSP4,N4BP1
REAC	TFAP2 (AP-2) family regulates transcription of cell cycle factors	REAC:R-HSA-8866911	FALSE	0.0417814	1.37902	5	228	3	10790	TFAP2C,MYC,KDM5B
REAC	Loss of Function of SMAD2/3 in Cancer	REAC:R-HSA-3304349	FALSE	0.0417814	1.37902	5	228	3	10790	SMAD4,SMAD2,SMAD3
REAC	RUNX1 interacts with co-factors whose precise effect on RUNX1 targets is not known	REAC:R-HSA-8939243	FALSE	0.0442039	1.35454	36	228	6	10790	SMARCB1,EP300,SMARCA4,RING1,CSNK2A1,SMARCC2
REAC	Cytokine Signaling in Immune system	REAC:R-HSA-1280215	FALSE	0.0456468	1.34059	714	228	31	10790	NANOG,CIITA,JUN,JUNB,IRF4,GATA3,STAT3,MYC,ATF2,FOS,ELK1,ATF1,SMAD3,RELA,NFKB1,TP53,SMARCA4,SOX2,HIF1A,NUP205,IL12A,DUSP4,CASP1,SMAD7,CTF1,IL36B,N4BP1,IL13RA2,PDE12,PSMA5,EIF4A3
WP	Prion disease pathway	WP:WP3995	FALSE	4.53661e-11	10.3433	32	205	13	8133	CTCF,SPI1,IRF4,PAX5,EP300,STAT3,TBP,EBF1,SMC3,CHD2,ELK1,NFKB1,RFX5
WP	Mesodermal commitment pathway	WP:WP2857	FALSE	1.93907e-07	6.71241	152	205	20	8133	NANOG,SMAD1,SMAD4,SOX17,HAND1,POU5F1,FOXA1,GATA3,PBX3,SMAD2,SMAD3,GATA6,HNF4A,EOMES,PBX1,SOX2,KLF4,KLF5,TEAD2,JARID2
WP	TGF-beta receptor signaling in skeletal dysplasias	WP:WP4816	FALSE	3.30904e-06	5.4803	59	205	12	8133	SMAD1,SMAD4,JUN,EP300,STAT3,FOS,SMAD2,SMAD3,NFKB1,SMAD5,SMAD7,LTBP3
WP	White fat cell differentiation	WP:WP4149	FALSE	1.02602e-05	4.98884	32	205	9	8133	IRF4,GATA3,CEBPB,EBF1,NR2F2,PPARG,EGR2,KLF4,KLF5
WP	Androgen receptor network in prostate cancer	WP:WP2263	FALSE	1.57942e-05	4.8015	110	205	15	8133	SP1,E2F1,JUN,FOXA1,STAT3,MYC,FOS,ELK1,ATF1,SMAD2,SMAD3,ERG,TP53,SMARCA4,SMARCC2
WP	TGF-beta receptor signaling	WP:WP560	FALSE	1.5863e-05	4.79961	55	205	11	8133	SMAD1,SMAD4,JUN,EP300,STAT3,FOS,SMAD2,SMAD3,NFKB1,SMAD5,SMAD7
WP	Endoderm differentiation	WP:WP2853	FALSE	1.68671e-05	4.77296	143	205	17	8133	NANOG,OTX2,SMAD4,SOX17,POU5F1,FOXA1,PBX3,SMAD2,SMAD3,GATA6,EOMES,PBX1,SOX2,NKX2-1,GATA4,JARID2,DUSP4
WP	Adipogenesis	WP:WP236	FALSE	2.50833e-05	4.60061	130	205	16	8133	SP1,E2F1,GATA3,STAT3,CEBPB,EBF1,SMAD3,PPARG,EGR2,NRIP1,KLF5,NR2F1,EPAS1,PPARA,HIF1A,GATA4
WP	Pre-implantation embryo	WP:WP3527	FALSE	3.39672e-05	4.46894	59	205	11	8133	NANOG,POU5F1,IRF4,GATA3,TEAD4,CDX2,SMARCA4,PBX1,SOX2,KLF4,NKX2-1
WP	Transcriptional cascade regulating adipogenesis	WP:WP4211	FALSE	6.19411e-05	4.20802	13	205	6	8133	GATA3,CEBPB,PPARG,EGR2,CEBPG,KLF5
WP	IL-4 signaling pathway	WP:WP395	FALSE	0.000132676	3.87721	54	205	10	8133	EP300,GATA3,STAT3,CEBPB,ATF2,FOS,ELK1,RELA,NFKB1,NFIL3
WP	TGF-beta signaling pathway	WP:WP366	FALSE	0.000160845	3.79359	131	205	15	8133	SMAD4,SP1,JUN,JUNB,EP300,MYC,ATF2,FOS,SIN3A,SMAD2,SMAD3,ETS1,TP53,SMAD7,CAV1
WP	Th17 cell differentiation pathway	WP:WP5130	FALSE	0.000177513	3.75077	69	205	11	8133	JUN,IRF4,GATA3,STAT3,NFATC1,FOS,SMAD2,NFKB1,NFIL3,HIF1A,CLOCK
WP	Androgen receptor signaling pathway	WP:WP138	FALSE	0.000361183	3.44227	89	205	12	8133	SMAD4,SP1,NR2C2,JUN,EP300,STAT3,SIN3A,SMAD3,RELA,NCOA3,CAV1,PRDX1
WP	Sudden infant death syndrome (SIDS) susceptibility pathways	WP:WP706	FALSE	0.000395904	3.40241	159	205	16	8133	NANOG,SP1,POU5F1,CTCF,JUN,EP300,GATA3,CEBPB,FOXM1,MAZ,NFKB1,PBX1,SOX2,ESR2,NKX2-2,HIF1A
WP	Neovascularisation processes	WP:WP4331	FALSE	0.000513501	3.28946	37	205	8	8133	SMAD1,SMAD2,SMAD3,RELA,NFKB1,SMAD5,HIF1A,EPHB4
WP	Nuclear receptors	WP:WP170	FALSE	0.000636489	3.19621	38	205	8	8133	NR2C2,NR2F2,PPARG,HNF4A,PGR,ESR2,NR2F1,PPARA
WP	CKAP4 signaling pathway map	WP:WP5322	FALSE	0.00111496	2.95274	116	205	13	8133	NANOG,SMAD4,SP1,POU5F1,E2F1,JUN,MYC,SMAD3,RELA,NFKB1,TP53,SOX2,CASP1
WP	Hair follicle development: cytodifferentiation - part 3 of 3	WP:WP2840	FALSE	0.00183295	2.73685	87	205	11	8133	SMAD1,SMAD4,JUN,GATA3,NFATC1,FOS,TP63,NFKB1,EGR2,SOX2,GTPBP4
WP	Aryl hydrocarbon receptor pathway	WP:WP2586	FALSE	0.00285596	2.54425	46	205	8	8133	E2F1,EP300,MYC,RELA,NFKB1,NRIP1,ARNT,AHRR
WP	Hepatitis B infection	WP:WP4666	FALSE	0.00443879	2.35274	151	205	14	8133	SMAD4,JUN,EP300,STAT3,MYC,ATF2,NFATC1,FOS,ELK1,SMAD2,SMAD3,RELA,NFKB1,EGR2
WP	Gastrin signaling pathway	WP:WP4659	FALSE	0.00483632	2.31548	114	205	12	8133	SP1,JUN,STAT3,MYC,ATF2,FOS,ELK1,RELA,NFKB1,PPARG,KLF4,RPS6
WP	Oncostatin M signaling pathway	WP:WP2374	FALSE	0.0056878	2.24506	65	205	9	8133	JUNB,STAT3,CEBPB,FOS,RELA,NFKB1,TP53,HIF1A,RPS6
WP	Malignant pleural mesothelioma	WP:WP5087	FALSE	0.00604229	2.2188	436	205	26	8133	SOX17,SP1,CHD8,TCF7L2,YY1,E2F1,JUN,MAX,FOSL1,MYC,ATF2,TEAD4,FOXM1,ELK1,SUZ12,SETDB1,NFKB1,TP53,RING1,TEAD2,WDR5,CSNK2A1,HIF1A,CASP1,FZD6,RPS6
WP	AGE/RAGE pathway	WP:WP2324	FALSE	0.00644397	2.19085	66	205	9	8133	SP1,JUN,STAT3,ATF2,SMAD2,SMAD3,RELA,NFKB1,HIF1A
WP	Wnt signaling pathway and pluripotency	WP:WP399	FALSE	0.00764355	2.11671	101	205	11	8133	NANOG,POU5F1,TCF7L2,JUN,EP300,FOSL1,MYC,TP53,SOX2,FZD6,PPP2R2A
WP	Hepatitis C and hepatocellular carcinoma	WP:WP3646	FALSE	0.0125259	1.90219	56	205	8	8133	SMAD4,JUN,STAT3,MYC,SMAD3,NFKB1,TP53,HIF1A
WP	Mammary gland development pathway - Involution (Stage 4 of 4)	WP:WP2815	FALSE	0.0128212	1.89207	10	205	4	8133	E2F1,STAT3,MYC,TP53
WP	Overlap between signal transduction pathways contributing to LMNA laminopathies	WP:WP4879	FALSE	0.0142598	1.84589	57	205	8	8133	TCF7L2,E2F1,JUNB,CEBPB,SMAD2,SMAD3,PPARG,MYOD1
WP	Inflammatory bowel disease signaling	WP:WP5198	FALSE	0.01526	1.81644	43	205	7	8133	JUN,GATA3,STAT3,NFATC1,SMAD2,NFKB1,IL12A
WP	Notch signaling pathway	WP:WP61	FALSE	0.0183279	1.73689	59	205	8	8133	EP300,HDAC2,GATA3,STAT3,MYC,NFKB1,RING1,HIF1A
WP	Initiation of transcription and translation elongation at the HIV-1 LTR	WP:WP3414	FALSE	0.021911	1.65934	32	205	6	8133	SP1,EP300,HDAC2,NFATC1,RELA,NFKB1
WP	Mammary gland development pathway - Pregnancy and lactation (Stage 3 of 4)	WP:WP2817	FALSE	0.0262233	1.58131	33	205	6	8133	YY1,MYC,CEBPB,PGR,ESR2,CAV1
WP	B cell receptor signaling pathway	WP:WP23	FALSE	0.0271632	1.56602	97	205	10	8133	JUN,MAX,IRF4,MYC,ATF2,ELK1,ETS1,RELA,NFKB1,BCL10
WP	Vitamin D in inflammatory diseases	WP:WP4482	FALSE	0.031551	1.50099	22	205	5	8133	SMAD4,NFATC1,SMAD3,RELA,NFKB1
WP	Estrogen signaling pathway	WP:WP712	FALSE	0.0394957	1.40345	23	205	5	8133	SP1,JUN,FOS,ELK1,NFKB1
WP	Estrogen receptor pathway	WP:WP2881	FALSE	0.0411267	1.38588	13	205	4	8133	SP1,JUN,STAT3,PPARA
WP	Mammary gland development pathway - Puberty (Stage 2 of 4)	WP:WP2814	FALSE	0.0411267	1.38588	13	205	4	8133	FOSL1,MYC,PGR,NRIP1
WP	Physiological and pathological hypertrophy of the heart	WP:WP1528	FALSE	0.0488759	1.31091	24	205	5	8133	JUN,STAT3,FOS,GATA4,CTF1
