# Supplementary material for: Transcriptomic Signature of 3D Hierarchical Porous Chip Enriched Exosomes for Early Detection and Progression Monitoring of Hepatocellular Carcinoma
Source: Adv Sci (Weinh). 2024 Feb 7;11(14):2305204. doi: 10.1002/advs.202305204 (PMC11005692; doi:10.1002/advs.202305204)
Supplement: Supplementary file 5 — Supporting Table 4 [file ADVS-11-2305204-s006.xlsx]

## Sheet: Sheet1
	Pairwise comparison of ROC curves
	Exosomal dual-lncRNAs ~ Exosomal dual-lncRNAs + AFP
	Standard Error a	0.0128
	95% Confidence Interval	0.0144 to 0.0646
	z statistic	3.083
	Significance level	P = 0.0021
	Exosomal dual-lncRNAs ~ Exosomal dual-lncRNAs + DCP
	Standard Error a	0.0136
	95% Confidence Interval	-0.00215 to 0.0510
	z statistic	1.801
	Significance level	P = 0.0716
	Exosomal dual-lncRNAs ~ Exosomal dual-lncRNAs + AFP + DCP
	Standard Error a	0.0222
	95% Confidence Interval	0.0364 to 0.123
	z statistic	3.601
	Significance level	P = 0.0003
	Exosomal dual-lncRNAs ~ AFP
	Standard Error a	0.036
	95% Confidence Interval	0.0554 to 0.197
	z statistic	3.497
	Significance level	P = 0.0005
	Exosomal dual-lncRNAs ~ DCP
	Standard Error a	0.0466
	95% Confidence Interval	-0.00644 to 0.176
	z statistic	1.822
	Significance level	P = 0.0685
	Exosomal dual-lncRNAs + AFP ~ Exosomal dual-lncRNAs + DCP
	Standard Error a	0.0113
	95% Confidence Interval	-0.00707 to 0.0372
	z statistic	1.334
	Significance level	P = 0.1822
	Exosomal dual-lncRNAs + AFP ~ Exosomal dual-lncRNAs + AFP + DCP
	Standard Error a	0.014
	95% Confidence Interval	0.0128 to 0.0678
	z statistic	2.869
	Significance level	P = 0.0041
	Exosomal dual-lncRNAs + AFP ~ AFP
	Standard Error a	0.0281
	95% Confidence Interval	0.110 to 0.221
	z statistic	5.89
	Significance level	P < 0.0001
	Exosomal dual-lncRNAs + AFP ~ DCP
	Standard Error a	0.0412
	95% Confidence Interval	0.0438 to 0.205
	z statistic	3.023
	Significance level	P = 0.0025
	Exosomal dual-lncRNAs + DCP ~ Exosomal dual-lncRNAs + AFP + DCP
	Standard Error a	0.0161
	95% Confidence Interval	0.0238 to 0.0869
	z statistic	3.437
	Significance level	P = 0.0006
	Exosomal dual-lncRNAs + DCP ~ AFP
	Standard Error a	0.0313
	95% Confidence Interval	0.0890 to 0.212
	z statistic	4.804
	Significance level	P < 0.0001
	Exosomal dual-lncRNAs + DCP ~ DCP
	Standard Error a	0.0366
	95% Confidence Interval	0.0376 to 0.181
	z statistic	2.987
	Significance level	P = 0.0028
	Exosomal dual-lncRNAs + AFP + DCP ~ AFP
	Standard Error a	0.0284
	95% Confidence Interval	0.150 to 0.261
	z statistic	7.254
	Significance level	P < 0.0001
	Exosomal dual-lncRNAs + AFP + DCP ~ DCP
	Standard Error a	0.0374
	95% Confidence Interval	0.0914 to 0.238
	z statistic	4.402
	Significance level	P < 0.0001
	AFP ~ DCP
	Standard Error a	0.0435
	95% Confidence Interval	-0.0443 to 0.126
	z statistic	0.941
	Significance level	P = 0.3465
	a DeLong et al., 1988
