# Supplementary material for: Transcriptomic Signature of 3D Hierarchical Porous Chip Enriched Exosomes for Early Detection and Progression Monitoring of Hepatocellular Carcinoma
Source: Adv Sci (Weinh). 2024 Feb 7;11(14):2305204. doi: 10.1002/advs.202305204 (PMC11005692; doi:10.1002/advs.202305204)
Supplement: Supplementary file 6 — Supporting Table 5 [file ADVS-11-2305204-s005.xlsx]

## Sheet: Sheet1
		Sensitivity(%)	Specificity(%)	AUC	Std. Error	95% confidence interval	P value
	HCC vs HC in the ZHWU-1 cohort
	exosomal LUCAT-1	67.81	68.29	0.83	0.03095	0.7693 to 0.8907	<0.0001
	exosomal EGFR-AS-1	82.4	75	0.8952	0.02428	0.8476 to 0.9428	<0.0001
	serum AFP	71.55	70.73	0.7724	0.02927	0.7150 to 0.8298	<0.0001
	serum DCP	72.22	78.05	0.8171	0.03899	0.7407 to 0.8935	<0.0001
	Exosomal dual-lncRNAs	81.97	82.5	0.9046	0.02196	0.8616 to 0.9477	<0.0001
	Exosomal dual-lncRNAs+ AFP	85.84	95	0.9441	0.01361	0.9174 to 0.9708	<0.0001
	Exosomal dual-lncRNAs+ DCP	83.69	85	0.929	0.0175	0.8947 to 0.9633	<0.0001
	Exosomaldual-lncRNAs+ AFP + DCP	96.57	87.5	0.9844	0.009758	0.9653 to 1.000	<0.0001
	HCC vs HBV/LC in the ZHWU-1 cohort
	Exosomal dual-lncRNAs+ AFP + DCP	94.85	95	0.9768	0.009413	0.9584 to 0.9953	<0.0001
	Early HCC vs HBV/LC in the ZHWU-1 cohort
	Exosomal dual-lncRNAs+ AFP + DCP	96.57	90	0.9298	0.0314	0.8683 to 0.9914	<0.0001
	AFP- HCC vs HBV/LC in the ZHWU-1 cohort
	Exosomal dual-lncRNAs+ AFP + DCP	92.31	90	0.9394	0.02849	0.8836 to 0.9953	<0.0001
	HCC vs HC in the RHWU cohort
	Exosomal dual-lncRNAs+ AFP + DCP	96.67	93.33	0.9911	0.00935	0.9728 to 1.000	<0.0001
	HCC vs HBV/LC in the RHWU cohort
	Exosomal dual-lncRNAs+ AFP + DCP	86.67	80	0.9768	0.009413	0.9584 to 0.9953	<0.0001
	Early HCC vs HBV/LC in the RHWU cohort
	Exosomal dual-lncRNAs+ AFP + DCP	85.71	80	0.8429	0.1052	0.6366 to 1.000	0.0192
	AFP- HCC vs HBV/LC in the RHWU cohort
	Exosomal dual-lncRNAs+ AFP + DCP	83.33	70	0.8	0.1219	0.5611 to 1.000	0.0509
